# Supplementary material for: Characterizing Tyrosine Phosphorylation Signaling in Lung Cancer Using SH2 Profiling
Source: PLoS One. 2010 Oct 19;5(10):e13470. doi: 10.1371/journal.pone.0013470 (PMC2957407; doi:10.1371/journal.pone.0013470)
Supplement: Table S2 — Processed SH2 binding data. Sheet 1: raw rosette data used for the analysis. The matrix consists of 70 (SH2 domain probes)×22 (lung cancer cell lines). 26 domains with lower signal were removed based on statistical analysis (Figure S2; see also supplementary methods, below). Sheet 2: far-Western data used for the analysis. The matrix consists of 720 (SH2 domain probe_bin number) ×22 (lung cancer cell lines). (0.36 MB XLS) [file pone.0013470.s003.xls]

## Sheet: Sheet1 Rosette Data
data	HCC827	PC9	H4006	H1650	H1975	H2279	H820	H292	H358	H441	A549	H460	H1299	H1648	H2122	H226	H157	H322	H23	H596	H2172	UK29
Abl	16.5628	1.6586	7.5272	2.2754	2.4489	5.4008	15.337	1.7039	5.0634	6.3398	3.681	1.5811	2.6057	27.8526	2.1529	6.6104	2.182	1.2843	0.3051	2.0913	1.2969	1.641
Aps	3.818	4.0316	3.2549	4.0609	3.4404	2.4591	2.4926	3.3558	3.6411	4.3574	5.0713	4.2995	4.757	4.1044	4.1572	4.2006	4.7789	5.0492	3.7256	2.1547	3.9036	2.6878
Arg	39.8856	3.6299	14.8714	2.7739	3.3981	6.0475	17.3701	2.249	7.5395	10.9549	5.9902	1.3789	3.9552	31.8842	2.1554	7.7171	2.2153	3.0631	0.3221	2.708	1.4215	1.99
Bks	1.1217	1.8301	1.0518	1.4919	1.4333	1.0197	0.6858	1.3943	1.9899	1.5654	1.6316	1.1077	1.3604	1.2767	1.461	1.4813	1.5501	2.1535	1.8724	0.9958	1.457	1.4778
Blk	5.9944	5.3397	3.0083	4.9908	5.9633	3.4555	4.4715	4.0954	5.8237	5.1669	6.1647	5.0286	5.594	6.7353	6.8983	6.1725	6.5958	6.0029	6.1379	3.9088	7.3224	5.7122
Bmx	1.6392	1.1222	1.0333	0.9366	1.0476	0.9614	0.9503	0.6575	0.7345	0.8556	0.7851	0.9628	1.6655	1.4161	0.9723	1.5153	1.1191	0.7363	0.771	0.7588	0.9115	0.938
Brdg1	1.5711	2.7989	1.7304	1.8345	1.7437	1.6657	1.382	1.3679	1.711	1.4561	2.3597	2.0245	2.0329	1.9162	1.9354	1.5546	2.0335	1.5732	1.3546	1.0389	2.0675	1.1606
Brk	12.7046	6.0807	6.4897	6.8431	6.3096	7.5766	9.6988	4.7893	4.9352	6.5723	6.2983	5.7324	5.4789	10.169	4.5373	9.9207	5.1035	3.9711	2.921	4.7255	4.7519	4.6784
Btk	1.3619	1.4406	1.1598	1.5929	1.7441	1.601	1.5363	1.4133	1.6644	1.2035	1.6504	1.2848	1.4543	1.2158	1.3886	1.6155	1.8698	1.4792	1.4279	1.0661	1.7334	1.5856
CblA	28.0551	27.8559	24.2247	15.4215	17.4997	20.0677	31.0698	9.2153	9.1116	17.8932	12.4422	20.6667	19.4074	21.049	20.2092	8.8677	19.0353	9.3712	5.8127	5.411	5.7587	19.4805
CblB	30.0148	30.9665	25.7991	15.7341	17.5796	26.2303	31.7926	5.0928	7.1399	21.0001	8.2961	19.1804	19.1283	26.5337	25.6061	7.5817	16.9349	8.0837	3.358	1.5256	2.6633	29.2623
Crk	5.2275	1.5575	3.5025	1.7725	1.225	2.855	9.58	1.69	2.22	3.3025	2.345	0.8625	1.655	17.75	1.0925	5.4675	1.0925	0.8675	0.4525	2.0025	1.34	1.96
CrkL	12.265	1.99	4.625	1.8075	1.4	2.825	11.3775	2.2725	3.31	5.0225	2.9275	1	2.1075	21.985	1.8775	5.1475	1.265	1.46	0.8575	2.4825	1.25	2.5325
Csk	1.29	0.68	0.745	0.9175	0.515	0.6425	1.575	0.83	2.0425	2.03	1.3775	0.94	1.0825	3.185	1.8075	1.145	0.9475	0.7625	0.6225	1.045	0.8675	0.6225
Cten	1.415	0.9575	1.4475	1.13	1.045	1.39	1.7225	0.9175	0.8675	0.81	1.145	0.82	0.7125	2.2625	0.79	1.9075	0.96	1.1075	1.0575	0.8975	0.645	0.855
Eat2	1.7525	1.255	2.175	1.155	1.185	0.955	1.6575	1.0875	1.6225	1.3	1.8525	1.13	1.685	1.795	1.14	1.225	0.965	1.2675	0.9575	0.74	0.9075	1.045
Emt/Itk	1.64	1.585	1.14	1.4725	1.185	1.17	1.085	1.1375	1.3625	1.3075	1.4675	1.2275	1.515	1.44	1.1675	1.3775	1.6325	1.6875	1.525	1.19	1.6575	1.5525
Fer	1.505	0.6025	0.65	0.745	0.73	0.6	0.85	0.6725	0.79	0.745	0.875	0.76	0.855	0.8325	0.645	0.9575	0.8025	0.6825	0.5875	0.7275	0.605	0.71
Fes	2.7875	1.015	0.99	0.8075	0.755	0.69	0.8425	0.765	0.995	1.0125	1.2875	0.9225	1.0375	1.69	1.18	0.98	0.7675	0.7425	0.7475	0.5475	0.575	0.615
Fgr	1.245	0.755	0.725	0.76	0.8325	0.695	1.7575	0.8675	0.9325	1.09	1.06	0.645	0.8875	2.32	1.36	1.5375	0.8275	1.2575	1.0775	0.705	1.1375	1.285
Frk	1.6425	1.525	0.94	1.5175	1.83	1.475	1.4975	1.745	2.04	1.5275	1.595	1.4375	2.3425	2.5725	2.81	2.475	2.42	2.0325	1.965	1.1575	2.075	1.5925
FynA	17.23	0.7425	6.595	0.7875	1.81	2.6125	15.8275	1.785	8.92	10.0375	4.5075	1.4775	2.705	23.245	2.6075	4.0425	1.3225	1.5575	0.6125	1.35	1.0775	0.9225
FynB	2.4625	0.545	0.875	1.16	0.8775	0.895	2.995	1.11	2.4975	2.1375	1.035	0.6975	1.2	4.9125	0.955	1.7125	1.1475	1.22	0.9475	1.065	1.3275	0.8175
Gap(SH23)	11.545	0.8175	5.9175	1.6075	1.755	3.605	16.025	1.7625	6.13	6.5875	3.125	0.59	2.77	19.5425	1.545	5.325	1.6475	1.8825	0.5275	2	1.655	1.8025
Grap	9.0425	2.895	1.4125	2.575	2.6175	1.92	2.26	2.0475	4.08	2.475	2.77	2.305	2.7375	2.33	2.955	2.565	3.2125	3.3075	2.9925	1.385	2.9825	2.0375
Grap2	41.8725	1.255	2.115	0.7925	0.98	1.4675	0.835	0.52	0.9675	1.025	0.5875	0.4675	2.405	0.9625	0.3825	0.4375	0.45	0.3625	0.3925	0.4075	0.4325	0.4325
Grb10	11.4875	13.1775	5.055	11.5525	11.7425	7.1	5.485	8.1575	15.0025	9.33	13.5225	12.6	12.845	11.73	15.195	10.9775	12.405	12.035	11.2825	5.565	14.02	8.59
Grb14	1.59	1.525	1.135	1.185	1.2625	1.4975	1.255	1.0725	1.515	1.26	1.1525	1.2375	1.305	1.2075	1.32	1.4375	1.5125	1.47	1.1175	1.285	2.625	1.735
Grb2	64.1425	8.295	14.5	3.0425	4.205	10.1725	4.715	0.4225	2.205	4.9925	0.345	0.2575	3.2975	4.8425	1.43	1.15	0.765	1.1425	0.3925	0.75	0.54	1.6225
Grb2(SH23)	50.65	13.59	17.385	10.855	9.335	10.02	19.3225	10.74	8.85	15.6425	2.64	1.0425	6.78	13.51	9.255	6.4575	4.8825	5.1275	4.4575	6.4775	2.7125	3.45
Grb7	12.2325	6.3475	3.48	3.5425	3.4075	2.875	3.7075	3.5025	8.9375	6.1075	7.9375	5.25	5.71	8.0625	6.27	5.8275	5.3575	4.4325	3.645	1.625	5.2025	3.6675
Hck	1.0625	0.5475	0.9375	0.55	0.4875	0.645	2.9375	0.4475	0.6125	1.0075	0.4775	0.3775	0.915	4.1525	0.86	1.555	0.8025	0.375	0.555	0.4425	0.48	0.36
HSh2	7.785	2.275	1.4325	1.53	1.5575	1.4625	1.7625	1.32	1.8825	1.8025	1.5875	1.425	2.265	1.72	1.5125	2.06	1.7925	1.6325	1.46	0.87	1.5625	1.2475
Lck	11.88	3.12	6.7725	2.875	2.48	2.1025	16.0925	4.0325	7.9425	10.1125	7.7275	3.0825	3.0025	19.265	6.22	6.7875	4.275	2.46	1.52	1.61	3.0575	2.29
Lnk	29.3325	10.22	13.7825	8.8175	8.91	6.3375	26.6025	8.0925	17.1425	18.7675	13.05	11.4325	7.575	26.79	10.75	10.1925	9.78	8.17	5.7375	4.0075	7.5375	6.2125
Lyn	1.3475	0.7075	0.535	0.51	0.7325	0.685	0.78	0.92	0.855	1.0475	0.8325	0.7125	0.65	0.7975	0.835	0.685	0.93	1.1575	0.915	0.71	0.5975	0.675
Matk/Lsk	2.3925	0.76	0.9	0.6075	0.6225	0.4975	0.8425	0.715	0.85	1.1875	0.775	1.0225	1.2125	2.035	1.3225	0.9725	1.27	0.6725	0.705	0.6675	0.5575	0.5225
Mist/Clnk	1.4125	2.0225	0.7325	1.6325	1.505	1.16	0.7975	1.2725	2.1475	1.115	1.605	2.3225	1.9625	1.215	2.1	1.0225	1.78	2.045	1.88	0.645	2.1075	1.75
Nap4	14.86	5.4225	6.51	8.03	7.355	6.195	13.13	8.9175	9.165	11.36	6.89	4.1525	5.61	12.26	4.9525	7.2775	5.5425	5.5425	4.74	4.6225	6.37	6.355
Nck	1.1175	0.5225	0.685	1.3	0.885	2.555	1.5375	0.5375	0.4025	0.7	0.6875	0.5525	1.39	1.7175	1.135	4.0775	1.0925	0.8275	0.4375	1.535	0.74	0.8325
Nck2	0.8	0.805	1.1275	1.18	0.73	2.1475	1.43	0.7875	0.7475	0.7625	0.675	0.57	1.25	2.4275	0.9525	4.775	1.4625	1	0.5425	1.305	0.8825	0.7275
Nsp2	2.15	2.965	1.0175	2.4025	2.275	1.605	1.7425	2.1925	3.6475	2.7575	3.2525	3.245	3.06	3.005	3.4775	2.9375	3.69	2.9525	2.6925	1.38	3.6675	1.4775
p55g(NC)	18.9	3.3875	4.715	3.02	3.71	3.2275	10.0675	2.66	5.935	7.23	4.98	4.055	3.4825	8.6975	3.2275	4.09	4.15	3.1475	2.1825	1.8225	3.13	2.735
p85a(NC)	13.66	2.43	4.5	3.1075	4.4625	2.4075	9.885	2.64	5.0675	6.9175	4.3	2.6425	3.19	9.19	3.86	4.2375	3.0525	4.2075	1.8075	1.6425	2.53	2.2325
p85b(NC)	25.65	3.785	8.885	2.9875	3.6725	3.6525	18.4625	2.7825	11.0875	13.44	6.8825	2.845	4.47	17.845	4.095	7.1775	3.7575	6.1275	1.455	1.1875	2.495	3.37667
Plcg1(NC)	17.545	4.53	5.7525	3.5075	3.61	4.0875	9.22	3.11	5.4525	7.6725	4.955	3.265	3.495	9.125	4.3	4.865	3.5	4.3375	2.7725	1.405	4.7275	4.3525
Plcg2(NC)	18.28	11.425	10.9725	7.6075	9.7675	13.9125	21.7075	7.2825	8.8875	17.91	8.9675	9.3625	8.3775	15.66	11.275	8.295	7.5975	6.78	4.29	3.975	6.0475	8.9425
Ptk70/Srms	12.1175	2.565	4.325	2.8025	2.1775	2.915	5.6225	2.3625	3.02	4.4725	2.0125	1.84	3.4825	8.295	2.1	3.8525	2.41	1.8175	1.19	2.315	2.225	1.8975
Sap	17.525	15.3125	10.08	7.7575	11.725	5.0625	20.8225	4.2925	9.83	12.3275	9.295	14.79	20.26	18.875	12.825	5.165	14.65	8.5575	3.2625	2.6575	5.4675	21.4375
Sck/ShcB	14.9025	0.9225	3.33	1.27	0.7975	1.76	9.43	1.34	3.265	5.345	2.9275	0.79	2.365	9.67	0.7	2.37	1.0975	0.96	0.4475	0.7225	0.6	0.725
SH2-B	18.7225	6.52	6.595	7.9875	7.42	5.205	16.03	6.9575	12.175	11.5225	11.7225	8.6025	6.4725	13.26	6.385	5.0425	5.8575	6.73	5.2025	4.6025	6.9975	5.3425
Sh3bp2	0.99	0.845	0.93	0.6825	0.7025	0.835	1.0075	1.2825	1.175	1.24	1.17	0.7675	0.7825	0.835	0.7875	0.8025	1.165	0.8225	0.8325	0.7075	0.755	0.6675
Shb	2.85	2.4075	1.3175	2.2975	2.625	1.7275	2.73	2.34	3.4025	2.605	3.3275	3.165	2.84	2.915	2.915	1.935	2.9125	2.3	2.4925	1.2325	2.13	1.5925
ShcA	12.975	2.7025	4.7775	2.2425	2.2325	2.6475	12.68	2.645	5.315	6.1175	4.1775	1.91	3.015	12.1525	2.93	3.25	2.525	3.44	2.1875	1.8925	1.8875	1.81
ShcA(ptb)	61.2475	16.285	19.65	10.295	11.055	16.5725	18.485	6.725	10.1775	15.4025	5.915	4.1575	10.5	15.4025	6.1475	7.4325	7.05	7.015	4.5325	5.785	3.165	5.5475
Ship1	5.595	5.4575	2.815	4.425	4.1325	3.2925	4.345	4.5875	7.89	5.37	6.1525	5.8175	5.5325	5.455	6.895	5.625	5.73	5.4425	4.8	2.5825	6.37	3.4075
Ship2	4.395	1.3875	2.4025	1.355	1.145	2.2325	5.4575	1.54	3.1575	3.7	2.12	1.295	1.885	6.51	1.875	3.345	1.43	1.6125	1.5225	1.6225	1.7175	1.7775
SHP-2(N)	6.3025	0.6925	4.5825	0.6875	0.6125	1.01	9.155	1.04	2.75	4.615	3.4875	1.0225	1.6375	9.02	1.2275	5.02	1.36	0.9625	0.585	0.65	1.035	0.78
SHP-2(NC)	5.145	1.1075	2.7475	0.9	0.675	0.8025	6.0275	0.92	2.295	3.1525	1.615	0.8575	1.475	7.3275	1.2675	2.39	1.075	0.6725	0.73	0.495	0.445	0.41
Slnk	1.355	2.31	1.3525	1.97	1.89	1.4675	1.51	1.995	2.16	1.57	2.14	1.6775	1.3625	1.825	2.125	1.8275	1.98	2.4675	2.1775	1.6225	3.225	2.06
Src	15.1425	6.085	8.5775	6.48	5.6375	5.28	14.7325	7.045	11.2325	13.6075	8.635	6.13	7.93	19.2	6.29	8.7375	5.95	4.8775	4.195	5.3575	5.8125	4.53
Tec	2.7675	2.515	1.075	2.55	2.2725	1.9575	2.3575	1.895	2.5475	2.155	3.1275	2.86	3.2875	3.68	3.7625	3.79	3.2275	2.69	2.3725	1.7025	3.7925	2.1375
Tem6	7.5025	8.3175	3.5225	8.3675	8.4075	6.39	5.345	7.05	9.69	6.7875	11.565	10.96	9.6375	6.45	9.5375	7.9075	10.5175	7.7525	7.84	4.225	9.58	6.015
Tenc1	11.1575	10.6175	5.3925	10.075	12.6	8.035	7.5725	9.085	14.72	10.4175	15.605	14.64	11.855	10.2675	15.095	9.6625	12.3975	10.635	10.4725	5.9875	14.13	6.9675
Tensin	7.4325	9.095	3.325	8.3175	8.1	5.32	5.5125	6.3675	8.2875	8.6875	10.51	7.805	6.94	7.125	8.8925	5.975	9.44	9.2375	8.295	4.5325	10.495	6.035
Txk	14.3925	15.6925	9.7225	11.765	12.1525	26.2625	25.05	8.1275	9.9925	15.6325	8.5725	10.4475	9.8725	12.3125	15.22	10.2175	8.56	6.84	5.305	3.87	8.4525	11.2375
Vav1	22.1075	2.08	2.495	1.305	1.08	1.245	7.595	1.2575	4.4125	6.2975	2.1975	1.0325	3.01	7.38	1.12	2.4025	1.8925	1.7	0.7675	0.7425	0.9225	1.16
Vav2	34.145	0.5	4.75	0.625	0.5975	1.165	8.5575	0.445	3.29	6.2225	0.995	0.3325	4.25	10.465	1.0075	3.485	1.61	0.49	0.11	0.4875	0.32	0.5725
Vrap	2.37	2.1575	1.48	2.425	1.7675	2.0775	1.9525	2.3375	3.31	2.2825	2.7275	2.78	2.365	2.395	2.5325	3.055	1.7925	2.325	2.67	1.495	2.7775	1.9225
Yes	6.425	1.4975	3.195	1.8975	1.1975	3.1275	8.1625	2.14	4.85	5.785	3.145	1.11	3.0825	12.4275	2.6975	6.135	1.2825	1.9125	0.655	1.61	1.51	1.51

## Sheet: Shhet2 Far-Western Data
data	HCC827	PC9	H4006	H1650	H1975	H2279	H820	H292	H358	H441	A549	H460	H1299	H1648	H2122	H226	H157	H322	H23	H596	H2172	UK29
abl_291	9.65436	6.54735	7.10511	7.40625	6.47254	6.86648	6.94697	6.31345	6.52273	6.31345	8.56818	9.5	9.86837	10.447	8.79545	11.4223	10.6761	10.8854	11.3759	10.4186	9.95549	12.2661
abl_256	4.27083	4.96117	5.27083	5.45928	3.94697	4.10038	4.74432	3.95265	3.98769	4.05019	5.6411	5.64962	5.27462	5.48674	4.9375	6.47443	5.51136	6.68466	6.65909	6.00852	5.50758	8.24053
abl_223	6.28409	3.97917	4.22254	4.32481	4.06534	3.81061	4.97727	4.4839	3.68087	4.58902	5.30303	5.02273	5.00095	4.70549	5.16761	5.04924	4.81534	5.58617	5.48864	5.88826	6.01894	7.05208
abl_194	140.734	6.66761	17.5634	6.74811	7.98958	14.3239	11.053	5.26042	11.5445	18.3049	5.31818	5.72443	5.5483	8.42898	5.00379	5.2803	6.08428	6.55776	5.57481	5.31913	5.38447	7.81345
abl_169	24.8239	4.2197	7.2017	4.79261	5.79167	6.28598	13.9706	6.75758	9.97633	10.6884	12.7064	5.90246	5.51799	86.4242	6.39962	8.88826	6.10701	6.72064	6.14015	5.58428	5.08239	6.56345
abl_148	66.7708	6.7358	41.8239	25.1913	35.858	71.8608	122.065	19.679	35.0881	44.4195	70.4081	16.6259	20.0265	118.622	8.10227	69.2888	17.2216	22.268	9.04924	46.8059	53.0133	33.5218
abl_129	9.06155	4.0767	7.74053	8.32955	8.22727	17.0653	20.9233	5.48958	9.82292	8.88163	8.02841	6.57386	4.64583	23.0066	5.11458	12.4555	4.5	8.88258	5.32292	8.96401	7.41193	8.13542
abl_112	4.64678	3.81629	4.33996	4.74337	4.55208	4.34943	4.90909	3.8589	3.61648	4.08333	4.2358	5.9214	6.125	6.17803	5.10133	4.83428	4.54451	5.78504	5.91288	4.9697	5.53314	7.06818
abl_98	22.0634	4.69886	7.59091	5.4375	5.74148	12.2973	24.7652	3.50758	40.2112	40.911	5.32292	10.2547	7.29261	17.7074	12.6979	8.58901	6.63068	6.6553	5.9536	6.39394	5.8125	7.91099
abl_85	14.6553	4.25	6.18845	4.17803	6.3911	9.90909	31.1572	3.99432	48.5436	21.3494	5.51705	11.3182	5.78788	19.9176	7.49053	5.48958	6.42992	6.49527	5.65909	7.18655	6.39489	6.61837
abl_74	7.3125	4.42614	4.59848	5.17708	4.85038	3.40246	5.91572	4.2036	5.02083	5.22349	4.8286	6.85511	11.5426	26.2112	7.16477	7.44602	7.29451	6.10133	7.81534	7.44223	7.22822	8.96212
abl_65	4.49053	3.65909	4.30114	4.34848	4.15909	3.75568	4.69413	4.34375	4.51799	4.58712	5.50758	5.7642	6.34943	11.4413	9.80303	10.267	8.77936	9.78883	7.6553	8.76042	7.07576	10.8352
abl_56	4.18845	3.81155	3.99148	3.42235	4.46875	4.21875	4.0947	4.19981	4.5786	4.09943	6.22349	12.1316	11.928	12.3864	11.4034	9.81913	10.2936	11.6061	9.04735	9.98769	10.1894	11.9688
abl_49	3.56155	4.02746	4.21591	4.0483	3.38258	4.47443	4.63826	4.0142	4.74527	4.56818	6.40341	10.3873	5.93939	6.76894	6.38447	5.5928	5.96307	6.42803	6.54545	5.84375	5.36269	7.12311
abl_43	4.1572	5.14205	4.05492	4.51705	4.58049	4.36364	4.52367	5.37405	6.40909	4.84091	7.41383	13.9773	17.2831	17.1383	15.4072	12.5956	19.197	17.4773	17.3816	11.6042	13.7206	17.1544
abl_37	3.57481	4.36553	3.93845	4.00758	4.38826	4.63731	4.04261	5.9233	4.7803	4.73674	5.67519	10.2074	10.0047	7.9072	7.72633	6.28598	9.23011	10.2585	8.57765	7.09091	9.7358	10.8144
abl_33	4.36174	3.41383	3.7339	5.1411	5.93466	4.21117	4.5	4.13352	4.01515	3.87405	5.39205	5.7983	6.26136	5.69413	5.62026	5.81345	5.25189	6.13258	6.13068	5.08239	4.96023	6.7803
abl_28	4.07292	3.7983	4.10606	4.2642	5.16667	4.16477	4.10227	4.38542	3.78409	3.6089	5.99053	5.37879	6.0928	5.02462	4.43655	5.07008	5.2358	5.00473	4.15151	5.84375	5.75663	6.63447
abl_25	5.46591	4	3.90814	4.90625	4.50663	4.35606	4.7983	4.57765	5.71117	5.5464	6.25758	7.01799	10.5208	11.0805	11	11.4943	9.47727	11.9593	8.93182	8.1875	7.47254	11.018
abl_22	7.39962	7.10606	6.24905	7.10417	6.81439	6.51894	5.19413	5.91383	6.39015	4.57102	6.52557	11.3371	14.2784	10.7064	8.04072	7.84754	8.16383	9.55776	7.41856	6.86742	8.39867	13.7623
arg_291	8.13163	5.92519	5.94508	5.7803	6.46401	6.19318	7.08712	5.06534	5.11174	5.65246	7.58617	6.39205	9.42803	14.8958	8.47727	9.17708	8.98864	9.34375	7.92898	7.85133	8.26231	8.86553
arg_256	5.23864	3.17992	3.18561	2.91761	3.5	3.28125	3.49716	2.71591	2.43371	2.20265	4.01515	3.28504	2.27936	3.90057	3.43182	3.00189	2.93371	2.7642	2.61364	2.97917	2.94981	4.43466
arg_223	13.447	4.05587	5.03125	4.07955	4.1714	5.49242	16.2112	4.74811	7	8.00947	5.6875	6.1875	6.30303	39.5852	5.09943	9.57481	5.09659	6.59659	5.76326	8.07102	8.33523	8.2822
arg_194	138.319	64.2623	94.5956	48.2472	42.142	82.7301	87.3523	14.9953	51.6165	70.6515	16.8693	4.3428	4.80398	142.396	14.4991	21.643	17.3494	40.1525	6.36742	17.286	6.20644	5.18939
arg_169	105.76	6.5	28.0994	6.76326	9.54356	12.6269	79.0947	11.5331	27.6629	36.5795	13.9744	5.87405	9.52083	137.375	9.10511	28.1875	8.52746	23.4356	5.33807	15.072	10.3466	11.2547
arg_148	104.36	12.2027	67.785	23.5492	25.9176	41.5966	142.425	25.3854	58.1269	73.5843	48.517	15.0341	5.76326	142.694	7.19318	52.2396	10.4905	34.8608	7.00473	46.5862	23.8835	35.1544
arg_129	69.8267	8.64299	42.3807	7.32955	9.85417	14.2727	82.3826	4.60795	36.7491	50.0426	14.6581	4.79261	2.57765	109.776	8.39489	17.5966	3.12973	14.7121	2.72633	8.26231	3.57481	5.61174
arg_112	31.178	2.70265	15.7339	2.47633	2.79072	4.85322	22.4669	4.02367	6.89394	12.3816	7.60795	3.56345	2.77367	91.5407	11.3258	12.9157	3.2358	4.00189	2.91477	4.74905	4.54167	4.29072
arg_98	53.6089	6.24526	15.9801	8.22633	8.32955	12.6108	40.4025	5.03409	45.0199	55.6638	10.5938	36.3466	6.44034	65.4545	24.2159	31.0417	11.4072	7.75095	5.61932	16.5388	16.4924	14.6591
arg_85	48.1449	4.49811	12.0265	3.49337	6.90909	10.0114	45.4564	4.28977	52.964	28.0009	3.44886	8.30114	2.08239	42.6203	3.80682	4.5483	2.26326	2.94697	2.39773	3.36648	2.17519	2.82955
arg_74	46.5938	4.80966	11.4413	3.24242	4.07292	3.44413	25.0038	2.42424	11.0455	14.4697	3.91383	2.49242	2.58144	38.4006	4.69792	3.93182	2.87689	5.53883	2.50095	3.00947	2.38068	3.39394
arg_65	27.4763	2.45739	5.9517	2.41951	2.60417	3.05871	18.6932	2.61932	5.49242	7.4678	3.16383	2.69508	3.02652	23.7822	2.57955	2.6089	2.91572	3.01231	2.71402	2.89867	2.55587	3.32008
arg_56	11.3438	2.72917	3.62595	2.8911	2.57955	3.00473	4.63826	2.97917	4.06345	3.13352	3.43655	2.59659	2.36648	12.5369	2.41193	2.66572	2.34375	2.42235	2.32008	3.2178	2.13163	3.56723
arg_49	9.16099	2.77178	4.94129	2.93845	2.65246	2.90909	8.99526	3.10322	4	4.92424	4.45076	3.8608	10.0682	17.3759	11.9148	5.52083	7.61269	8.22538	4.0786	3.15246	2.78125	4.13542
arg_43	18.4441	16.9924	11.2263	9.37974	8.39867	5.23106	6.27083	20.4441	18.5019	13.4744	19.947	30.1875	27.7462	26.285	22.9309	14.1695	40.8542	28.9839	24.3021	23.5663	34.7689	48.4148
arg_37	7.4517	6.02462	3.11742	3.47917	3.18939	2.6108	3.55019	8.52178	6.47822	3.4517	5.57008	3.66667	3.45644	5.42519	4.78598	2.99811	2.84659	3.57292	3.50189	3.44886	3.1108	5.42614
arg_33	21.571	3.86553	3.39299	3.02273	3.12027	3.10795	6.87121	3.20644	4.47349	4.21591	4.19981	6.33902	6.7983	5.81818	5.60795	4.14299	4.18276	5.74527	5.71402	3.19223	4.3428	10.8636
arg_28	10.3513	3.37311	3.34943	2.57102	2.96402	2.75947	2.93277	3.83333	3.99527	2.70928	2.89299	13.1828	6.80492	14.7623	10.6449	8.39678	7.44129	5.58523	5.99053	2.85985	2.45833	7.89583
arg_25	11.2831	13.767	15.1667	16.4422	13.3343	7.16667	13.7661	9.99432	10.5066	10.3532	8.02557	29.0966	29.1581	40.5634	28.6581	32.9555	33.017	49.9915	52.2008	33.4811	34.1506	61.0824
arg_22	14.4801	16.482	18.9991	17.2443	14.1629	10.3939	16.7225	12.0237	17.7197	17.857	9.7178	9.48485	7.3428	10.1591	5.20928	8.32197	7.86837	15.4403	11.6922	9.49811	14.0862	28.9309
brk_291	5.25379	6.37121	8.17708	5.16667	5.56534	4.2983	7.42803	4.80208	6.67898	5.51231	8.21307	7.65625	9.46023	10.965	8.48485	11.6951	9.80208	6.26231	6.96496	6.02273	7.09848	8.52557
brk_256	4.38731	6.25	6.22443	3.55303	5.40625	4.18087	5.09754	4.94886	5.34375	3.25852	5.7964	6.16761	10.3466	8.77367	9.39867	8.43182	5.43087	7.27651	4.30587	3.43087	5.64205	7.59375
brk_223	7.80208	13.9564	24.0028	14.4242	24.1525	21.3229	9.33807	7.09186	10.893	7.82576	35.7472	25.3258	9.38447	17.2093	14.6903	62.0341	30.8674	7.56345	7.12121	20.1392	33.4744	19.2102
brk_194	64.4621	9.97064	15.1089	10.6553	11.3078	10.0824	28.7311	10.7027	36.6136	31.6496	32.4384	17.7907	7.73011	71.5653	19.447	26.8504	17.2585	18.1657	9.25095	15.9659	44.4867	23.5521
brk_169	12.7888	4.61932	11.1477	10.8286	7.69129	14.053	20.6364	7.8447	13.7528	19.3352	10.7566	10.2992	8.25	46.5587	12.321	18.1439	10.3248	11.2424	6.53504	11.6761	15.6562	14.7756
brk_148	46.0758	19.9186	56.3438	72.3778	39.5085	100.249	110.358	52.1449	38.642	59.4924	40.4602	30.429	15.8996	116.947	19.964	110.54	30.4669	59.982	13.0578	94.554	80.9195	69.3011
brk_129	22.8466	11.2121	22.054	27.5682	14.2566	21.8883	30.0568	16.4375	19.4943	18.4223	24.0758	20.6506	6.02936	48.7282	9.24148	40.7206	11.1903	33.2557	11.3314	45.0417	23.5862	39.5663
brk_112	8.70644	4.59659	10.5473	10.357	7.54924	12.607	12.858	10.2538	6.88163	9.08239	8.55208	8.02936	3.77273	45.9261	7.08996	12.0246	7.1714	10.5597	8.43087	11.8958	12.465	7.66193
brk_98	46.2595	5.7197	21.1515	10.0369	11.3097	39.6856	79.1165	8.64015	94.4081	94.7576	5.52083	46.4744	12.7708	39.3731	40.9271	14.9223	11.7557	11.8797	9.86648	10.7187	11.0985	7.5464
brk_85	47.1723	6.50095	12.9356	6.11742	5.79261	11.1723	35.5956	4.34659	59.5455	38.5549	4.2642	21.1297	4.68655	13.2576	10.4792	7.18939	6.95265	8.55398	7.20076	10.3551	9.81818	5.33428
brk_74	10.4261	4.73201	4.57292	3.45644	3.94792	4.18845	10.1562	3.93845	9.9858	7.03693	6.75663	5.3447	3.09375	15.5663	5.97538	4.7964	4.71686	7.2661	4.45076	4.3892	6.55587	5.66004
brk_65	7.33049	5.85417	3.05492	4.40436	4.87121	4.93466	6.71307	6.56723	6.20644	5.92708	5.36458	7.72349	6.06629	10.5511	6.78693	4.16477	8.27083	7.29924	6.51326	6.62027	8.72064	9.99811
brk_56	4.41098	3.83144	2.36553	3.70928	3.96496	3.48106	4.14678	3.75568	5.0947	4.19129	4.10133	4.15814	3.45455	9.1553	3.67992	3.40057	4.9517	4.95739	4.5786	3.6553	5.3428	5.24242
brk_49	5.78977	3.38068	3.57576	3.26705	4.98674	4.26705	5.9053	4.4233	6.03788	5.56061	6.5	7.80587	5.58144	11.4233	10.5928	7.08901	7.31913	6.44508	6.63163	5.55114	8.33049	8.99053
brk_43	7.96117	11.2017	6.33049	6.52083	8.37311	5.72443	3.56913	10.3589	10.5881	7.60985	16.2074	7.47917	9.12879	7.50095	7.58617	5.07008	9.4214	7.59754	7.37784	4.9517	9.00379	11.0691
brk_37	3.26326	3.02083	2.52841	2.84375	2.98674	4.15152	3.37027	3	6.70644	3.4233	4.91288	3.64299	3.33712	3.31345	2.67614	2.57765	2.52178	2.89394	3.6089	3.03598	3.33617	5.72633
brk_33	2.43371	2.47443	2.19223	2.29924	2.70739	3.12311	2.33333	2.93371	4.05871	2.26231	4.49621	4.4536	3.95549	3.00663	3.38352	2.17614	3.39015	3.99716	3.19602	2.53314	2.75284	5.49432
brk_28	2.63163	2.84091	2.83996	2.7017	4.27557	3.12121	3.52083	4.78599	6.2983	3.6553	4.78125	5.04261	3.50095	4.4053	3.86553	3.10322	3.3589	3.97064	4.12689	4.00379	4.75	5.2642
brk_25	5.97254	8.22348	7.02936	9.44034	8.42898	7.82197	6.35038	7.9053	9.36648	6.5947	5.76515	16.3617	13.3002	16.84	13.2528	12.571	11.5237	16.8627	17.6648	13.8362	11.7689	14.4091
brk_22	11.1278	15.4233	10.9924	13.303	8.24148	5.32197	6.65909	7.69129	12.1752	7.16288	5.64962	8.4072	7.14583	9.20833	6.99526	6.88352	6.63826	9.86269	15.8371	9.19886	13.6222	15.2424
cbla_291	11.839	26.8854	15.9896	8.84754	12.8068	11.1335	20.8087	11.8902	12.2102	11.1903	18.8693	21.6695	31.2528	27.7367	22.0284	26.9508	40.947	11.7509	15.4271	16.0312	8.29356	17.6714
cbla_256	7.19886	34.5019	32.3854	7.10227	22.6335	17.4867	32.9811	20.7907	15.5142	13.5123	24.5729	18.7784	21.4347	18.1553	17.6657	16.3513	40.9508	10.7036	13.3561	10.9271	4.42424	21.1809
cbla_223	6.65246	15.4176	20.358	8.33996	10.3598	17.1004	14.7405	7.79072	6.64394	6.22727	13.2434	33.0455	16.5758	28.2292	21.4886	13.4167	37.071	19.2064	20.0284	10.5644	11.5208	42.6477
cbla_194	8.86742	10.1042	11.4337	6.52462	5.45928	8.2036	7.46023	1.67803	3.53125	6.69034	8.53693	18.0843	8.49526	30.536	16.6847	9.99432	25.5739	14.1998	16.0114	8.34659	6.75758	38.8968
cbla_169	3.84659	4.71401	8.25	2.78598	4.09186	3.61174	7.52462	1.79735	4.98864	5.18371	6.7358	10.3949	4.58523	23.9498	6.37974	5.55019	14.429	8.0928	10.0739	4.92235	4.14678	16.6894
cbla_148	2.92898	4.2017	3.23769	2.55871	1.87027	3.01799	6.31439	2.32386	3.46496	3.43561	4.08428	7.51989	3.73011	11.858	4.5303	5.12027	7.6089	4.05777	7.77273	3.11837	2.32765	7.16761
cbla_129	3.10606	2.20833	3.28314	2.42424	2.55398	1.97538	3.08712	1.57008	1.55303	2.89394	3.62879	5.07102	2.92803	6.91761	3.02746	2.6714	4.41383	2.38826	3.85227	1.88068	1.47538	3.6714
cbla_112	2.07576	3.3589	1.90814	2.19981	1.7197	1.13636	1.66383	2.09754	2.37027	1.88542	3.35606	4.30019	2.98011	5.82576	3.79261	3.04451	3.03409	1.75758	2.63068	2.16667	2.28693	2.57102
cbla_98	2.69886	3.73106	1.88447	2.08807	2.64489	1.65909	1.64773	1.70076	1.62121	1.45833	3.36269	4.26799	3.40909	3.70928	3.76231	3.10985	3.77557	3.19981	2.72348	3.06345	2.23769	2.45928
cbla_85	2.29072	1.78693	2.35038	2.5142	2.83428	1.94223	1.40909	1.7197	1.6553	1.90814	3.56061	3.68939	3.64394	3.69697	3.23769	2.48769	3.00568	1.89015	3.32008	2.08712	1.6108	2.88826
cbla_74	2.45644	1.93655	3.2036	1.9375	2.34564	1.5161	1.68466	1.94886	1.61648	2.42045	3.65057	3.01799	3.08239	3.00284	3.08144	1.54451	1.86837	1.83712	2.38163	3.28598	2.20928	2.82292
cbla_65	2.70455	2.22727	2.19792	1.38258	1.5947	1.59848	2.68371	1.96686	1.3892	2.02367	3.36553	4.14299	2.1089	4.11174	3.51042	1.51515	1.52273	2.25947	2.01515	2.4678	3.03977	3.05303
cbla_56	2.07481	1.35133	1.59375	1.66951	1.48769	1.56534	3.30682	1.85417	2.28788	2.22254	4.19602	2.68182	2.18087	2.47633	2.62027	2.4839	1.15152	1.57292	1.92708	2.67803	2.42614	2.93182
cbla_49	1.47633	1.99337	2.26231	1.7642	2.01894	1.51231	1.46307	2.08428	2.07481	1.6089	4.26326	3.26042	2.89489	3.00379	2.17614	1.84943	1.29545	1.98106	2.49053	3.7983	2.17235	2.99621
cbla_43	9.47538	8.80871	11.5076	9.74526	8.60795	5.93276	4.40909	17.6591	18.0256	10.6184	16.0398	15.2188	15.7386	13.9375	9.15341	4.38068	10.5748	8.89015	7.84943	5.97349	10.7301	12.1127
cbla_37	3.53883	3.02746	2.25758	1.73295	2.25	2.20455	1.21402	2.00663	2.0303	1.83144	4.33617	2.83428	2.66572	2.58712	2.32386	1.30492	1.22159	1.52841	1.52746	2.1553	1.47443	3.36458
cbla_33	2.09186	2.02273	1.19129	1.85511	1.51799	1.67045	1.84375	1.6733	1.74432	1.33712	4.9053	3.35417	2.72917	2.1392	2.61553	1.92708	1.49527	1.27178	1.67424	2.11837	1.41572	2.55114
cbla_28	2.2964	1.8892	1.45739	2.2803	1.58807	1.55587	1.41098	1.70549	2.43371	2.30208	4.91098	3.68182	1.59564	1.99432	3.4233	2.46496	1.40625	1.22254	1.24905	1.0767	1.16761	3.14394
cbla_25	3.75284	4.17235	4.89489	4.44981	7.03504	6.32197	5.84091	5.88447	7.50189	7.25284	7.90057	11.6761	7.21591	9.07955	8.59659	8.7178	7.52367	7.48201	8.75095	4.58239	5.56439	9.63731
cbla_22	11.7282	13.9063	10.8182	9.22159	11.8295	8.78409	9.91761	10.9006	7.38163	6.67045	11.0237	6.94318	4.31439	6.16098	3.60227	4.59564	3.68087	3.96686	4.69792	4.79545	3.32386	11.6676
cblb_291	20.9508	31.0786	31.7424	16.4839	27.0843	9.88258	25.125	15.8419	11.1932	12.0199	13.9981	16.5814	27.2604	31.6506	24.9848	23.6903	41.0265	16.4801	11.0407	11.1127	12.286	25.6354
cblb_256	22.3703	36.5956	39.5057	21.6307	27.232	11.4593	24.9015	20.2481	13.0312	6.61174	14.1042	21	24.1837	17.3352	22.1619	7.87311	38.1477	11.4801	8.6089	6.91951	3.17235	34.3456
cblb_223	21.7282	43.1326	26.447	34.982	25.5322	19.1269	24.7424	14.053	15.3021	10.9773	17.9697	40.2491	18.1828	23.6269	29.768	4.48201	48.4801	23.3646	13.3968	6.45549	5.80776	69.8892
cblb_194	21.4347	35.7169	35.4451	27.6676	23.9735	23.0956	25.0862	8.58333	19.0379	21.7727	15.6894	32.5758	9.0464	38.9432	31.5616	8.97538	30.6439	30.5	19.3703	6.89489	12.6307	60.6449
cblb_169	14.3456	19.4299	27.0388	16.5559	17.5777	21.9119	25.3684	9.33996	10.4631	26.4934	6.83049	13.0862	3.91098	35.9394	13.768	8.4536	17.1439	16.0587	10.9489	3.31818	5.5947	29.0218
cblb_148	7.42992	12.2652	15.4934	5.92898	7.99242	16.4318	15.8305	3.73769	3.85606	15.4839	3.35038	3.12689	2.4053	14.1629	4.21023	3.27178	6.37595	5.24148	5.33239	2.87216	2.80871	13.4962
cblb_129	3.68939	6.82576	8.13163	2.0464	3.61742	10.2169	5.89962	2.11458	2.0786	9.62595	4.46496	3.54072	2.12216	5.11553	1.96402	1.66098	2.33428	2.6108	3.06818	2.79167	2.55019	5.62405
cblb_112	2.47443	3.71875	4.13826	1.9678	2.12973	4.78125	4.0625	2.06534	1.49432	4.7803	4.56913	2.68655	2.45265	3.45265	2.11458	1.65909	2.87784	2.53409	2.63352	2.10417	2.78409	3.94034
cblb_98	1.93182	2.32955	2.15625	1.86174	1.62689	2.32292	2.4858	1.65057	1.7642	2.55966	4.32386	2.55966	2.13258	2.58428	2.24621	1.75663	2.62784	2.50663	2.61364	2.0625	1.95549	5.00095
cblb_85	2.22917	2.91761	2.13163	1.89205	1.77083	1.91477	2.15436	1.9678	2.27746	2.44697	4.49053	3.29451	2.73958	2.65057	2.16667	1.66477	3.15341	2.26705	2.44129	2.44508	2.47348	5.4536
cblb_74	2.05871	2.14867	1.67992	1.6875	1.58333	1.74621	1.78314	1.82008	1.77936	1.48958	4.0322	2.70833	2.19602	2.24053	2.11269	1.72064	2.89205	2.64773	2.81818	2.16761	2.86174	4.1572
cblb_65	1.82765	2.25568	2.10417	1.9214	1.58996	2.06818	2.11837	2.13258	1.8447	1.70928	4.17898	2.9839	2.71402	2.69318	1.7964	1.94508	2.50852	3.02367	3.00095	2.72633	3.05114	4.06061
cblb_56	2.15814	2.68561	2.625	3.03314	2.48295	2.91667	2.27936	2.50095	2.20265	2.11458	5.28977	2.85038	2.28977	2.0625	1.60606	1.47727	2.2964	3.22822	3.33428	2.28883	2.5464	4.37784
cblb_49	2.3125	2.45644	2.47633	2.47538	2.2822	2.39773	1.95076	2.13068	2.12595	2.04167	5.49148	2.2822	1.65436	1.94602	1.96496	1.64015	1.5322	2.58902	2.69981	2.30303	1.96117	3.91951
cblb_43	5.65436	5.88352	4.97443	3.65436	3.45265	2.34091	2.36553	5.72538	4.00284	4.93371	11.0199	13.1241	14.8873	13.982	12.59	9.45644	17.8419	14.9015	13.4015	7.56629	10.6184	14.3561
cblb_37	2.39962	3.53504	2.01042	1.77841	1.86742	1.86458	1.82955	2.66004	2.91951	1.85701	6.21875	3.40341	3.2339	1.67519	2.42424	2.43466	2.76989	2.67235	2.69223	1.5767	2.10038	4.43277
cblb_33	2.20455	2.15436	3.52557	2.36837	2.31345	2.62973	2.46117	1.97633	1.44223	1.58996	4.30208	3.78504	3.2803	2.2339	2.60701	3.85038	2.75284	3.16288	2.56439	1.85606	1.88258	4.54545
cblb_28	2.91856	1.97917	2.15814	2.93939	1.98958	1.68087	1.35417	1.55587	1.53788	1.52178	4.08617	2.75663	2.36837	2.14867	2.14678	2.42898	1.7964	2.10985	1.60227	1.44792	1.72633	3.18277
cblb_25	4.66004	3.56629	4.31155	4.32008	6.14867	5.74905	5.37311	5.97443	5.18845	4.35322	6.88542	10.8797	14.4044	12.8049	11.0398	11.7358	10.3873	9.0767	9.19129	8.07292	7.51042	13.6297
cblb_22	12.1676	10.3523	7.85227	7.55776	9.07008	9.06439	7.92045	8.65246	10.9214	9.66667	8.51894	6.59659	5.16856	5.0786	3.7017	4.60795	4.32008	5.16856	5.61364	4.69034	4.58807	7.49148
crk_291	6.70739	5.89867	5.86837	6.46401	7.08523	7.21496	6.45455	5.91761	6.03788	6.44886	8.53883	6.93561	6.54072	6.42898	6.77746	6.35701	6.41383	6.11269	6.42898	6.46875	6.53883	8.2339
crk_256	3.24527	2.81061	3.46591	3.30114	2.92235	3.80019	3.49905	2.81723	3.50758	3.11174	4.73201	3.59754	3.47443	3.2642	4.33712	2.96402	3.1572	2.82481	3.74337	3.66572	3.35322	4.47727
crk_223	3.23485	2.92045	2.82197	2.76799	3.0161	2.91004	3.20076	3.55019	3.3911	2.96875	4.68561	3.0464	3.29451	3.38163	3.69129	3.0928	3.08902	2.9839	3.52746	3.7661	3.44034	4.24432
crk_194	51.1705	3.24716	4.46117	3.01136	2.89205	3.37879	3.82386	3.14394	3.41383	6.96307	3.99432	3.09375	3.19034	3.69223	3.21117	3.07008	2.65909	3.50473	2.97348	3.02083	3.15341	4.13352
crk_169	12.2907	2.51326	5.08049	2.61174	3.69318	4.26136	16.1004	2.78314	8.64583	14.3778	14.8892	3.08996	2.78504	38.6051	2.42708	5.36742	2.94602	3.57765	2.66004	7.01042	5.62216	4.50852
crk_148	74.5218	15.9271	53.4934	50.7689	36.9394	90.8845	140.463	44.7008	46.4526	64.7614	53.3447	23.5682	9.96496	154.491	8.81724	91.2869	22.8646	50.6572	9.71307	89.9375	52.7377	75.3305
crk_129	33.1742	9.44224	37.8722	12.7926	12.0417	22.4261	50.8674	7.64489	27.0407	21.4347	18.6686	21.6061	2.81723	59.9328	5.30114	27.0284	3.64583	20.4441	3.56061	14.9621	6.00758	15.1288
crk_112	3.80208	2.85133	4.29261	3.15152	2.75568	3.03504	6.17614	3.31534	4.37216	4.03314	5.12879	3.63731	2.49811	11.0057	2.73769	4.71402	3.07386	3.41288	3.11364	3.80303	3.13163	3.9536
crk_98	2.90246	2.58523	3.35985	2.95455	2.86269	3.16383	4.35795	3.42424	3.66572	3.13731	3.68277	3.3428	2.82765	5.4697	2.95076	2.82008	3.0322	3.50758	2.98674	3.50568	3.96117	4.96307
crk_85	3.08239	2.9839	3.2983	3.43561	2.92614	2.91572	4.23011	2.65057	3.35133	3.16383	3.53314	3.10606	2.61837	6.39867	2.51326	2.59943	2.97064	3.16004	2.65436	2.99811	3.43087	4.14867
crk_74	3.06629	2.76705	2.98864	3.46686	3.38636	3.22538	3.72917	3.0767	3.36553	2.93371	4.41951	3.00568	3.45455	8.90436	2.64962	2.56155	2.97917	2.89394	2.57576	2.95928	2.91572	4.55777
crk_65	3.21402	3.36932	3.36932	2.97633	3.11553	3.17614	3.55777	3.64773	3.40246	2.74242	4.4839	4.88731	6.63731	6.27083	5.16667	4.48011	4.47917	3.44508	3.7036	3.43371	4.2964	11.7292
crk_56	5.54545	4.06818	6.05303	4.70928	4.4214	4.75758	3.38731	4.88068	4.68561	3.83712	5.02367	2.80492	3.03977	2.87121	2.41572	2.7661	2.78314	2.72538	2.61553	2.81061	3.24242	5.61364
crk_49	4.10322	3.21212	3.54451	3.41288	3.07386	3.46212	3.29167	3.61174	3.1875	3.19792	5.33807	2.77936	2.9053	2.85985	2.6108	2.81061	2.82008	2.5303	2.72727	2.9839	2.56061	4.85606
crk_43	3.47633	3.20265	3.77652	3.29356	3.61174	3.31439	3.40436	3.49242	3.37879	3.43466	4.68939	3.92424	4.09564	3.9697	3.59186	3.04735	4.33428	3.35133	3.63542	3.30492	3.15341	5.47538
crk_37	3.24716	3.32955	3.20549	3.31818	3.78125	3.85038	3.42708	2.94223	3.62784	3.3267	4.39394	3.07102	3.02652	3.65341	2.82197	2.91004	3.53504	2.96402	3.66288	3.0947	3.0947	4.67898
crk_33	3.60511	3.41856	3.3892	3.5928	3.24242	3.79356	2.89015	3.19223	3.62311	3.0322	4.60511	3.05303	2.92519	3.32197	2.86648	2.84754	3.15814	2.75758	2.76894	2.54167	2.52557	3.70076
crk_28	3.51136	3.22443	2.83144	3.24053	3.12311	3.31818	2.97159	3.19792	3.33523	2.82765	5.24242	2.5928	2.9053	2.68939	2.69129	2.80871	2.37595	2.26231	2.39583	2.71402	2.53788	3.39394
crk_25	3.48485	3.34659	3.2339	3.55966	4.28788	4.06913	3.63163	3.60417	3.46496	3.19223	5.16667	3.69886	4.38826	3.68845	3.74621	3.42424	3.37405	3.88447	4.31345	3.41761	3.6089	4.53314
crk_22	5.73106	5.57386	5.4375	4.91383	6.08144	5.59943	4.55587	4.66098	4.70455	5.5142	6.29167	5.27652	5.09754	4.31913	4.62784	4.53883	3.70265	4.41951	4.62405	4.26136	4.44602	5.46117
csk_291	8.93087	9.75189	9.2983	9.26136	10.8797	10.4905	10.2888	10.035	9.97159	9.80019	12.3456	13.7386	13.1875	13.8731	12.1278	13.0956	12.6714	12.84	12.9697	12.393	11.5066	13.3958
csk_256	6.14015	6.88636	6.48864	6.36553	6.91288	6.75568	6.89205	6.61458	6.57576	6.34849	7.86269	9.10701	8.51231	8.57292	8.15625	8.1392	7.17992	7.95739	7.68561	7.85133	7.79924	9.71686
csk_223	6.28125	6.51042	6.56534	6.66193	6.33333	6.97538	7.96686	6.66761	6.8608	7.02746	7.98864	7.76326	8.26042	8.89867	8.57386	7.89015	8.91099	6.55587	8.52557	7.81724	6.78599	9.47254
csk_194	6.57197	5.96875	6.51989	5.9072	6.43466	5.6714	6.2197	6.2642	6.90246	6.44602	8.18845	8.10985	7.78693	7.81345	8.79072	8.91288	9.84564	8.27746	8.23958	7.49621	7.90057	9.70739
csk_169	6.43182	7.08144	6.64015	6.51231	6.24432	5.89205	6.34943	6.84186	6.27462	6.58333	7.26042	7.03977	7.63068	8.57197	7.77746	7.73958	8.64015	7.16761	7.73674	7.12689	6.95833	9.88731
csk_148	7.19792	6.54072	7.27273	6.69508	6.31913	6.05682	6.375	7.85511	6.66761	7.16667	7.63731	7.78599	7.71023	7.47917	7.60227	6.57481	9.32386	7.31724	7.68182	7.18371	6.92519	10.5161
csk_129	6.65152	6.1392	6.375	7.18276	7.35985	7.40909	5.48106	6.74148	6.08333	6.54072	7.50568	7.83428	7.43939	7.00095	8.14678	8.47159	7.97159	8.1572	6.28409	7.22633	7.72538	8.97633
csk_112	6.21212	6.25189	6.56345	6.42992	6.21117	6.52936	6.0161	6.95549	6.52746	7.29167	7.91288	8.41856	6.84943	6.58523	7.61648	8.59849	7.35417	8.09564	7.50379	7.68182	7.15057	9.2964
csk_98	11.0076	6.03125	6.86364	6.30587	6.71686	9.43655	16.8078	7.5464	34.6932	22.4962	8.63447	13.4233	7.54924	9.24716	10.0303	8.4375	8.26515	8.48295	8.34754	7.24527	7.86932	11.4072
csk_85	8.62973	6.33333	6.55682	5.95076	8.13542	7.58807	7.94981	6.42898	16.6023	9.97159	6.56439	8.64299	7.76515	8.31155	8.58996	6.51231	7.74526	8.13163	7.39678	7.08807	7.93466	9.83144
csk_74	6.5464	7.55303	6.93655	7.21686	9.77746	12.8305	7.03788	8.31345	6.68087	7.92424	8.16098	7.04261	14.9328	7.79261	9.19129	7.44792	8.62784	7.54356	9.9536	8.64962	8.90341	13.7386
csk_65	20.0369	16.482	12.0928	13.4318	15.3674	19.1496	24.7614	35.9072	33.715	25.3409	29.0909	60.2879	67.3608	36.4858	54.535	51.3267	50.2235	54.483	43.089	33.5701	31.4432	72.1174
csk_56	31.8409	43.0398	19.0047	20.9801	22.3627	28.1837	26.0275	19.7869	35.0937	28.053	14.6544	13.2633	8.39773	7.42045	8.26799	8.29261	8.00852	7.61364	8.00852	7.96023	10.6686	16.2614
csk_49	7.01894	6.9053	7.10417	6.18939	6.47917	5.9517	6.86932	6.6108	7.13068	6.53504	6.99432	7.25	7.29167	6.49905	6.69697	7.22159	7.0142	8.41572	7.67045	6.51799	7.31724	7.69034
csk_43	8.54356	8.85985	7.91667	6.5947	6.64299	5.83807	7.20833	9.09375	8.30682	7.58239	10.6288	9.9697	9.6572	9.89962	10.34	8.88163	12.2311	10.893	10.5805	9.50852	8.44318	10.4119
csk_37	7.13826	9.56818	8.04735	7.06723	7.22822	6.40057	7.8608	7.65436	7.25473	6.96875	8.69318	7.55208	7.19034	8.04924	7.91951	8.0161	7.25568	7.73769	7.89299	7.60795	8.07197	9.66193
csk_33	6.45076	5.56724	6.17803	6.47822	6.2339	5.80777	6.55208	7.80682	6.74905	7.05966	7.79735	6.81061	6.54924	8.02083	7.87405	7.48011	7.50095	7.91477	7.35606	6.22064	7.71875	8.06534
csk_28	6.76042	5.81345	5.45644	5.93655	6.01042	5.29261	6.36364	6.58617	7.07386	6.3428	8.34186	7.31534	8.17519	8.74716	8.18655	7.24621	7.05777	7.08239	7.88826	6.93276	7.14867	9.28314
csk_25	5.95739	6.35701	6.57102	6.70265	6.61742	6.35795	6.66004	7.90151	6.98485	7.13163	8.37311	7.94886	9.76231	8.83239	8.49432	7.69224	7.42045	7.65057	8.33523	8.42614	6.78883	9.62311
csk_22	7.80966	8.35322	8.46496	10.0142	8.87216	8.67708	9.43466	9.33428	8.16761	8.12216	11.0407	9.42992	11.1534	9.64205	9.4517	9.42708	8.58712	8.92235	10.1032	8.97633	9.06439	9.99621
cten_291	12.6894	11.4706	11.4669	10.7746	11.0758	11.2585	12.0076	10.0218	9.77841	12.16	13.5313	9.49716	10.9138	11.5653	12.1061	11.0407	11.6544	10.1941	11.3655	12.0758	11.0341	11.839
cten_256	9.37405	8.95739	7.80871	7.92424	7.44318	7.57386	8.31913	7.41004	6.32292	8.22727	9.79829	6.05492	6.51989	6.56818	6.22633	7.41572	6.97064	6.39489	6.53883	7.20455	6.5483	7.8447
cten_223	8.72727	7.85606	8.56439	7.92614	7.86648	8.56724	8.55871	8.30303	6.76042	7.56629	8.87973	6.73485	6.38542	5.92519	6.38636	6.13258	6.45833	5.42519	5.97822	5.64489	6.52651	7.88636
cten_194	23.8021	9.00473	9.01231	7.69886	8.75189	10.3239	10.0521	8.73864	8.19792	9.6411	8.98864	6.2822	5.26894	6.92235	6.85795	6.96496	5.85417	5.38826	4.90436	5.82197	6.04924	8.00095
cten_169	8.1108	7.79167	7.12595	6.95265	7.03314	11.3352	8.88731	6.97633	7.81723	7.87784	8.3608	5.39015	6.34091	12.2689	6.42424	7.91098	6.07102	6.00758	5.35985	6.44981	6.03125	6.0161
cten_148	11.8182	13.8835	22.2879	34.2377	24.7557	79.1222	46.9763	19.4205	12.2888	13.0218	18.9953	24.5398	10.4716	35.0152	9.15625	75.3542	16.9233	31.1307	8.53314	65.8835	49.9583	43.6032
cten_129	7.8267	6.97349	9.55303	10.5057	8.02273	11.5511	12.6657	8.48106	8.74432	8.12689	11.6278	11.053	6.34849	15.322	6.17708	16.5218	6.58807	12.7689	6.49811	17.4309	8.97538	12.2879
cten_112	7.34849	7.29356	7.50284	7.71496	6.95076	7.45265	7.83239	8.16193	8.10038	7.27651	10.1212	5.53599	5.99337	13.2945	5.75095	6.74432	6.31061	6.91098	6.48674	5.51042	6.55776	7.99905
cten_98	9.58144	7.59564	7.49716	7.70739	6.63636	8.68466	14.3797	9.13542	15.2358	12.5256	9.19413	7.87311	7.3892	10.2225	7.28314	10.6439	6.38447	6.61174	6.55682	5.91856	6.9233	7.9839
cten_85	9.58712	7.81534	7.6875	7.71402	7.36837	8.67898	10.0767	8.37689	11.7045	8.66099	8.84564	6.21875	6.34564	6.53504	6.81345	6.625	6.77462	6.58712	5.67519	6.11837	6.52936	7.54072
cten_74	8.98864	8.26515	9.49432	7.5928	8.92803	11.8655	7.61837	8.75284	9.55114	8.24621	10.8911	6.41004	9.16761	6.75474	7.28883	6.07481	7.47159	7.56155	7.58049	7.42708	6.05492	10.2879
cten_65	12.7737	11.9716	10.6326	13.6146	13.6525	13.393	12.0568	11.6269	12.2604	11.8097	12.0076	28.892	26.5881	17.1477	25.0824	27.0975	31.892	24.8977	24.8769	23.0511	17.1127	39.7945
cten_56	17.1544	20.0085	14.6477	11.6146	10.75	13.2898	16.8769	16.3456	15.4981	17.2405	13.4905	13.447	6.47822	4.75663	5.47254	6.17235	8.08807	6.93277	7.26231	6.45833	6.31439	12.7812
cten_49	9.12311	7.89299	7.93276	7.66098	9.06629	7.93939	8.12311	7.87689	7.375	7.35038	9.82008	8.49716	5.62027	5.52178	5.88826	6.06629	5.58239	5.82386	6.66099	6.19034	6.27178	8.12405
cten_43	9.87973	10.0199	10.2121	9.64205	10.0294	8.7964	7.8286	10.9195	10.2737	8.21307	12.0568	9.47159	7.39678	8.09943	7.89962	7.50852	9.3911	8.00095	8.54829	7.56155	8.58144	12.8655
cten_37	9.62027	8.24716	13.9176	10.7244	9.91856	7.57292	8.39867	7.47727	8.49526	8.59091	9.38826	6.35606	5.97159	6.3589	5.79451	5.75663	5.8267	6.05871	5.89773	6.09091	6.03314	8.04545
cten_33	8.30114	7.89678	8.18561	8.04072	8.12784	8.22822	7.36837	8.64867	7.77083	8.1411	11.6297	6.66099	5.79261	5.55682	6.07292	6.55492	6.48958	6.50568	6.9375	6.11648	5.78693	8.06723
cten_28	8.17898	8.88068	8.5928	7.37973	7.8428	6.89205	8.7178	8.27462	7.2358	7.46023	10.6932	5.86742	5.91288	5.9214	5.94792	5.65246	5.4233	5.88352	6.25284	5.04545	5.88258	7.39773
cten_25	9.2661	10.6023	10.4489	11.0047	10.8163	10.6828	12.9763	10.733	9.56439	10.518	13.2396	8.51042	6.74148	8.79072	7.07955	6.71402	7.33712	8.44129	8.03883	7.5947	7.3447	9.77557
cten_22	13.0549	14.8513	13.3816	13.6866	13.1932	12.1297	13.5066	12.5398	13.9252	12.7169	14.3106	8.82292	8.51042	8.50758	7.80208	8.46117	8.0464	8.58712	7.82008	8.19129	7.61648	10.0284
eat2_291	4.4517	4.17519	4.4053	4.54167	5.28788	4.79735	5.87216	5.26515	4.95549	5.46212	8.70076	4.72822	5.67424	7.7964	6.13636	6.39489	5.97538	5.94508	5.87216	6.70549	6.49242	8.28788
eat2_256	2.45455	2.3428	2.6733	2.50473	2.59659	2.3267	2.50473	2.30398	4.60985	2.73201	5.39394	2.92235	4.08333	5.33239	4.61174	3.52367	3.52841	3.52936	3.45076	2.99716	2.82386	4.86364
eat2_223	11.7992	3.26231	8.12121	3.12973	3.04072	4.35511	11.9754	3.19223	8.99905	8.92803	9.80114	6.42898	5.30492	34.5994	11.0019	16.4044	6.2661	8.96686	5.18655	4.41667	5.35795	4.92045
eat2_194	21.6705	2.60133	8.30682	2.4214	3.30871	2.94223	13.0663	2.46023	6.07955	5.91761	4.74716	6.61932	4.27083	98.6686	9.69886	14.072	6.45833	11.7064	4.97348	5.00379	4.97348	5.21023
eat2_169	44.8087	3.78409	15.9905	3.27367	3.11553	6.77652	46.0208	38.0445	24.4044	16.9905	9.99337	14.7292	9.94602	134.735	32.2396	25.6127	11.1468	53.7775	6.66383	10.0568	8.11837	7.88542
eat2_148	15.2538	2.54356	8.67424	3.30303	3.5625	4.65625	24.2727	6.20549	8.10038	10.5047	8.2964	7.52462	5.49621	39.7604	8.73958	14.8873	6.6392	14.2983	6.18276	8.75379	7.28883	8.15246
eat2_129	9.34186	2.07481	13.6894	2.2017	2.57008	2.44792	10.09	2.43087	5.14015	8.16761	12.679	7.78599	8.05587	40.5417	14.1723	13.7879	7.2964	11.1023	9.26231	6.27083	4.64394	6.72254
eat2_112	21.4129	2.79545	88.6051	3.08333	9.16099	10.2093	30.1439	9.52746	4.72727	6.23295	72.5218	20.9867	7.34564	35.2737	28.3883	55.197	5.39394	13.6884	14.6136	27.947	3.82197	7.27841
eat2_98	77.9886	3.70549	61.3002	8.24053	10.411	28.732	101.686	8.09754	121.772	129.25	20.4129	53.3116	17.84	68.4025	60.1278	35.3684	33.571	19.0104	9.33712	16.8333	6.36458	7.04356
eat2_85	67.2443	3.96591	15.2377	5.85511	6.08428	16.3835	56.5729	2.54356	68.2036	86.7254	4.67708	39.0038	5.56723	31.9763	15.8049	7.68655	7.39015	6.58239	2.99242	4.77652	4.92045	4.45644
eat2_74	17.8864	2.99621	4.70928	2.97822	2.55398	2.35701	14.3021	2.84186	6.38163	41.6004	5.04545	9.82765	14.0208	53.6525	12.7358	12.3987	7.70833	11.1581	8.60985	8.26515	5.15152	9.75947
eat2_65	27.1411	3.5	3.85322	3.16098	5.29072	3.86648	23.7367	6.0928	10.6468	24.2765	9.53125	27.1515	26.6335	70.5152	25.1269	26.6335	20.303	20.4451	16.4375	16.5701	13.8665	23.4981
eat2_56	22.714	6.55776	8.09091	3.92235	7.09564	6.36174	10.7112	5.74337	9.80871	9.78977	11.7311	21.8513	15.7557	36.9669	12.1297	21.3674	10.5104	9.53883	9.68466	7.18277	8.94318	8.2178
eat2_49	14.3371	2.48295	11.9375	2.42045	3.17614	2.51326	7.91383	3.14299	4.44602	6.16951	14.4167	16.4252	8.30398	38.6562	9.21875	25.9564	17.8059	5.11269	11.6108	8.56345	19.8324	6.61174
eat2_43	11.2689	3.06061	6.2983	2.66572	3.63826	2.82386	4.92708	4.34848	5.91193	6.26326	9.67708	13.7273	10.6506	19.7926	7.66951	9.9233	9.46212	7.81061	7.70928	4.23674	8.74527	7.98106
eat2_37	2.69129	2.81439	3.54451	3.02462	3.27083	3.72064	3.22727	2.83144	3.53125	3.10795	5.83617	6.44413	6.08333	5.99526	6.28977	5.37405	6.30682	5.58996	4.37973	4.78788	4.15909	5.7178
eat2_33	2.86553	2.3911	4.59091	2.35133	2.44129	2.07481	2.75568	2.16193	2.03693	2.51894	6.46212	4.08239	3.50473	3.94508	3.41856	4.24053	3.34848	3.29924	2.8447	2.44413	2.81439	4.37027
eat2_28	2.0161	2.29261	2.5	1.86364	2.55682	2.30398	2.39015	2.67045	2.61648	3.82008	4.12216	3.1875	2.8589	5.01989	2.74148	2.97727	3.47633	3.49148	3.10795	3.00568	3.08428	3.87595
eat2_25	7.17708	4.2661	8.74811	4.48864	5.64867	4.75852	21.7566	5.63258	11.8958	14.072	5.25852	7.10606	7.32386	71.8021	7.30587	6.30777	5.38826	24.6648	5.63447	7.62216	5.07765	6.72159
eat2_22	8.22727	3.42803	6.01042	3.22348	3.43277	3.2822	5.57292	3.12121	4.64015	3.94697	5.89489	4.81061	3.68655	6.14962	3.8125	3.45644	3.21875	3.54545	3.91477	3.51989	5.01705	6.06439
frk_291	7.07481	7.98201	8.375	7.35322	8.78504	8.56439	8.9839	9.28125	8.01136	8.84186	9.39867	10.4205	9.66856	8.85701	9.05019	8.12027	8.07102	8.67045	8.8447	9.36364	8.86174	11.5521
frk_256	4.47443	5.7036	5.64773	5.2339	4.63826	5.04167	4.78314	6.05303	5.58996	6.13068	6.73958	4.6553	5.31439	4.57765	4.77557	4.96401	5.11553	5.10417	5.56534	5.2036	5.10606	6.9697
frk_223	5.24716	5.94034	5.83617	5.50852	6.25852	5.60417	4.89015	4.39583	5.25947	5.16667	6.30966	4.49716	5.20265	5.35038	4.84375	5.19034	4.76515	4.04735	3.94034	4.07292	4.6553	6.11553
frk_194	47.035	6.31913	10.2652	5.45549	7.69413	6.86269	10.8475	4.57955	10.6089	15.4593	8.52367	5.33617	5.36269	10.41	5.6875	6.43371	5.49053	4.11174	4.40246	4.0625	4.91856	5.6411
frk_169	8.53409	4.14773	5.6411	4.33807	4.93466	5.38447	10.3551	4.66572	5.37027	6.50568	6.88163	7.0483	5.83333	17.2907	5.1714	5.85511	4.82008	5.33807	4.44602	4.85417	5.25	5.36742
frk_148	16.5909	4.23769	9.62121	6.34849	6.41288	7.49621	31.6648	5.64678	7.89299	11.5653	14.2273	7.1553	5.48674	23.4195	5.21307	7.18561	6.51989	5.87974	4.38542	6.77462	6.56724	6.24053
frk_129	5.91099	4.375	6.08902	4.80114	4.2661	4.27841	7.84848	4.55871	6.81155	7.02746	8.45549	11.6136	11.4991	13.0199	9.79167	8.75852	6.15341	6.36458	6.35985	4.89205	5.53504	6.17803
frk_112	5.15625	4.81534	4.65909	4.93655	4.35795	3.88068	4.66572	4.22064	4.73106	5.0625	7.77936	8.05398	6.18845	19.0862	5.26989	4.62027	5.4214	5.46212	6.93939	4.55303	4.9233	7.62405
frk_98	18.5502	5.90909	8.34848	5.11837	8.07008	16.4905	36.5833	6.0625	44.678	33.0578	8.06913	19.6742	8.7339	15.6023	16.0786	7.47064	5.63731	6.14299	5.91761	5.3286	5.12689	6.77273
frk_85	13.9867	4.56818	6.1392	4.4233	5.40246	6.77746	15.3182	4.13826	29.4801	24.4015	6.57386	11.5786	7.84659	9.94224	7.8589	5.49242	5.06913	5.82008	4.71023	3.68466	4.39962	4.64583
frk_74	7.44318	3.75	4.49242	4.97159	4.49242	4.91856	10.3286	5.39773	5.97349	5.55114	8.55587	8.90057	9.31913	12.4934	8.27083	8.53504	5.1411	5.82102	6.7178	4.23674	4.38731	6.41477
frk_65	5.41761	4.4072	4.62121	5.71402	5.44413	5.3125	8.36458	7.98674	5.9375	6.7661	8.96875	20.6392	22.2131	19.4574	22.179	14.9593	11.9318	10.0852	8.39394	8.0786	6.30777	8.76799
frk_56	6.20455	6.23295	5.67519	6.28599	7.85322	6.92708	8.07292	7.0947	6.32481	6.82955	9.82576	12.4896	9.56061	11.8106	8.30114	6.69318	7.08144	6.98295	6.52178	7.36648	6.77746	14.2339
frk_49	5.45833	5.34659	6.61648	6.01705	7.14962	5.85701	6.4536	6.58996	5.24716	4.91193	8.49905	14.4044	9.14773	17.6259	18.4886	9.75758	6.1553	7.33807	5.83049	5.62121	4.83712	5.74905
frk_43	5.37689	6.26989	5.5322	5.8428	6.49337	4.70739	5.19886	7.50663	7.20644	5.71591	11.5256	12.5275	9.18939	9.81534	10.4744	8.25473	7.29261	7.62689	5.34754	5.94792	6.40909	7.03409
frk_37	4.75189	5.22822	5.53314	4.92235	4.6553	5.02557	5.02936	5.8911	6.3608	5.5625	7.95549	11.2396	8.31913	11.9962	10.9848	8.75568	8.7339	7.70076	8.01326	5.91383	5.06913	7.46496
frk_33	5.07386	4.65341	4.31061	3.90814	4.1553	4.30398	4.22727	4.91667	6.26515	8.8608	7.21401	8.95076	7.00473	6.61648	7.8608	5.53883	4.60985	4.03125	4.67708	4.25947	4.52841	6.16572
frk_28	4.24432	3.82765	3.65625	3.65909	4.2983	4.42424	4.50284	3.73674	6.02273	6.10985	6.46307	7.76326	7.01515	5.20549	6.74621	5.83996	6.69792	4.31913	4.63731	3.89583	4.61458	6.20644
frk_25	5.43655	5.42614	4.50473	5.04735	5.32197	4.43182	6.08428	4.13731	5.30682	4.87405	9.22633	12.2519	7.18087	9.0303	8.96023	7.05587	11.2443	6.24526	5.7017	4.38636	5.13352	6.35227
frk_22	8.21686	8.77936	7.33712	7.02652	8.93845	7.16477	8.14489	6.91572	7.08523	6.58712	11.8826	11.1184	5.72917	8.12027	7.16477	5.70833	7.38542	6.13163	5.14394	5.66856	4.64962	8.54545
fyna_291	6.43087	6.91667	6.4678	6.35322	7.3267	6.16761	7.17045	5.75852	6.14773	6.68466	7.49432	6.29167	6.93655	8.35227	6.64394	7.11269	7.26705	7.05777	7.69224	7.24242	7.28788	8.10985
fyna_256	4.09375	3.50379	3.28788	2.7983	3.38542	3.02083	3.97822	3.44697	3.61553	3.64489	3.57102	3.06629	3.08617	3.8428	3.36837	3.27746	3.67235	3.57386	3.83144	3.37784	3.49053	4.21496
fyna_223	4.97254	3.6553	4.13068	3.2983	3.74905	3.55966	6.34659	3.26136	4.26515	3.91761	5.89678	3.27936	3.55398	8.82765	3.26799	3.93561	3.20739	3.42614	3.2036	3.32576	3.94129	4.30871
fyna_194	77.9782	4.88826	20.3532	6.61269	7.55966	11.0578	40.446	6.06818	21.2822	30.7917	9.86174	3.96212	3.06629	46.9214	6.25568	7.26989	5.73011	13.4422	4.91004	5.93561	6.12595	4.38163
fyna_169	19.8248	3.75379	12.5066	5.79545	8.6108	11.34	45.0388	9.54261	13.8741	20.6619	26.7727	5.40057	4.59186	60.7434	3.7822	9.68845	5.2642	6.76799	3.17708	5.3589	3.40909	4.62311
fyna_148	86.8106	6.68466	60.4943	19.2794	18.464	47.0199	146.249	11.4366	35.6742	45.4527	24.84	7.21496	7.16667	97.875	6.35701	27.3277	10.8324	17.5833	6.80776	27.9972	29.0966	18.0142
fyna_129	18.4148	3.17708	15.8381	5.95076	4.21402	6.9858	32.6866	3.36174	12.7595	10.8116	6.69413	4.21496	3.1875	27.8163	3.34943	7.63163	3.13542	8.01799	3.48011	7.50947	7.04735	5.34754
fyna_112	5.73106	3.32576	4.51042	3.72348	3.55208	6.42992	12.6809	4.73864	5.33428	8.41572	5.03977	2.90341	3.58617	19.9129	3.32386	4.98864	3.02273	3.42708	2.66572	4.20833	4.8589	4.03883
fyna_98	80.6496	5.47538	21.5881	9.60795	12.1515	48.2188	122.116	6.78693	128.795	132.033	6.33902	81.0549	17.1222	55.4044	62.4044	18.6847	12.3078	5.07386	4.63352	8.47727	4.4839	3.88542
fyna_85	31.4015	5.28314	12.0123	4.58807	6.29545	20.9157	57.1449	3.10701	51.1534	25.892	5.12595	33.5417	4.19034	20.3731	10.2386	3.69602	4.68182	2.80208	3.3447	4.82197	4.9697	4.33712
fyna_74	10.6042	3.28977	5.41761	3.68371	4.39678	5.71686	14.3267	3.37027	8.26989	9.30492	6.92519	2.81818	4.06439	24.5322	4.35322	4.92803	2.72254	3.44981	3.31061	2.91004	2.7036	4.33523
fyna_65	6.79735	4.57765	4.15909	4.10417	4.04924	3.86458	11.715	6.20549	10.3381	9.83523	7.22159	4.08428	4.62311	9.14489	4.33239	3.91951	3.95928	3.93939	3.46023	3.71686	3.15246	5.74053
fyna_56	4.74148	5.41004	3.8589	3.23958	3.33712	3.45928	6.0947	3.37311	4.9233	5.14489	4.02178	3.42992	3.1392	10.8598	2.88258	3.53314	3.27083	3.2803	3.19034	3.16383	3.98011	6.16951
fyna_49	5.61458	3.49432	3.86269	2.97159	3.0322	3.33428	8.22254	3.04735	4.27936	5.81534	4.74811	2.74053	3.11742	3.88352	2.22348	2.85511	2.93466	3.19697	2.9678	2.87689	3.01705	4.53977
fyna_43	3.71023	8.13826	4.54545	5.21496	4.10133	3.49621	4.2036	6.75947	8.9214	5.2339	7.2017	7.95644	7.81629	5.98864	6.47443	4.60322	7.3428	5.38826	4.72443	4.27178	4.82576	7.35795
fyna_37	2.5767	4.34091	3.17614	3.37216	3.24148	3.33902	4.62311	3.29924	5.20076	3.4072	4.12973	2.92708	3.49527	3.34943	2.99432	3.4072	3.26326	3.44792	3.06534	3.04451	3.09375	4.37121
fyna_33	2.7803	2.97348	2.63258	3.24148	3.09564	2.66951	3.95644	3.63636	3.47254	3.22727	3.89205	3.26042	2.77273	2.59091	3.25663	3.01989	3.19223	3.47538	3.42235	3.22064	3.19034	4.60985
fyna_28	2.7642	2.92519	3.15246	2.87784	2.94697	3.02462	2.81345	2.98011	2.74621	3.34091	3.95076	3.16572	3.08617	2.5928	2.72917	2.84186	2.85322	3.14205	3.08239	3.41761	3.24053	4.32102
fyna_25	5.19697	5.86932	9.08712	7.08901	6.13258	5.44129	5.24148	6.07765	7.44697	7.8447	6.74337	9.77462	8.39299	9.13068	7.73864	7.68561	7.83144	9.16951	7.54924	5.71307	6.1875	8.14773
fyna_22	5.85322	6.10985	7.19697	7.38068	6.36364	5.66193	5.85227	5.18466	5.89962	6.40246	5.81155	6.7339	5.90814	6.13068	4.47254	4.57292	5.02746	7.03504	6.05208	5.24527	5.88163	8.32102
gap_291	6.78598	7.05492	6.47917	6.13163	5.14299	6.78598	4.9536	6.36269	6.30398	6.51136	8.37311	7.49716	7.04924	7.0161	7.33617	7.99337	6.94981	6.96117	6.98864	6.7017	7.23106	8.26799
gap_256	3.86932	4.33902	4.10038	3.57481	3.17045	3.87595	3.02841	4.1572	3.79261	4.18182	5.22064	4.24337	4.32955	4.24337	3.66098	4.83239	3.52652	3.91098	3.78977	3.60985	3.8267	4.7983
gap_223	3.83807	4.2358	4.18087	3.72822	3.73769	3.7197	3.50568	3.45644	4.1392	4.7358	5.2822	3.66572	3.59848	3.39583	3.72538	4.33617	3.23485	4.0947	3.30019	4.48201	3.83617	4.50663
gap_194	88.4138	4.44886	10.9811	5.32765	5.35606	6.70076	17.428	6.27083	17.1364	29.6392	7.37405	4.58333	4.49432	11.0852	4.64867	4.25379	8.10417	6.75852	5.52462	5.11458	3.77841	5.23201
gap_169	10.0142	3.02462	6.76705	3.40909	4.81534	5.88352	21.6165	3.13258	10.2737	14.268	12.8665	3.95076	3.41383	69.6184	3.73011	7.07481	4.68845	3.94508	3.31913	5.47538	4.92045	4.42424
gap_148	92.7746	4.84186	50.3049	30.5966	28.0483	86.4081	161.027	16.518	31.9053	49.6354	43.5313	11.554	7.80114	123.813	4.6089	57.4896	11.3665	22.6629	5.23106	46.4972	44.0256	27.8182
gap_129	8.91856	3.13636	9.8286	6.42519	6.06061	10.7633	23.0237	4.375	8.51989	9.4536	8.66383	5.13447	3.88068	16.7045	3.46212	8.39867	3.20644	7.97443	3.16951	8.85133	4.6089	6.71875
gap_112	3.83712	3.15814	3.30398	3.69697	3.54924	3.79072	3.80398	3.50189	3.64867	3.27936	3.96591	3.41856	3.21212	4.22254	3.22633	3.5303	3.39678	3.39678	3.08617	3.51136	3.32481	4.5767
gap_98	13.0275	3.5161	6.30303	3.69508	6.48864	7.61174	32.1733	4.88447	29.9384	14.0786	4.27746	5.55019	4.7339	13.9867	7.08239	5.44792	4.2017	8.05587	5.97538	10.9924	4.10227	5.51136
gap_85	55.9924	9.11174	16.5284	4.60417	9.67519	6.51799	60.1913	10.6686	77.2169	16.2358	6.02936	4.13447	3.3286	12.2869	5.10417	3.55587	3.95739	8.01705	6.07955	7.53504	4.07576	5.91004
gap_74	9.16667	3.48769	4.32481	4.73011	3.60038	3.96496	8.84186	3.86932	10.2462	4.10322	5.08239	4.19697	7.03883	11.0284	4.91193	6.11174	3.58617	4.0625	4.60985	3.56629	4.0767	5.63542
gap_65	4.72538	5.43655	5.65151	6.35606	5.42803	6.03504	13.3589	9.56913	7.48864	5.48769	7.48011	13.465	14.6023	17.4621	20.4508	13.5606	5.78693	5.38447	5.65246	6.09091	4.36458	10.4602
gap_56	4.91288	4.98674	4.59375	5.84186	4.16667	4.51894	7.5767	4.30019	6.77462	5.37405	7.16098	8.20644	6.09186	5.1733	5.36648	4.34091	3.94886	4.82481	4.96307	5.02462	3.94697	9.37027
gap_49	3.61837	3.28598	3.58996	3.72727	3.27746	3.61553	4.06345	3.44602	3.7017	3.50284	6.11458	4.87974	4.25758	4.30871	3.72254	2.81439	3.57386	3.97159	4.08712	3.78788	3.2358	4.32386
gap_43	3.61364	3.96496	4.02273	3.59564	3.34564	3.85417	3.71875	3.7358	4.25095	3.71591	5.96307	6.43939	6.41098	6.36648	5.28409	4.10227	5.7017	5.7197	4.94792	5.30303	4.84848	6.48201
gap_37	3.04167	3.7661	3.75379	3.60701	3.96686	3.84375	3.29356	3.75758	4.22159	3.99337	4.5786	4.01515	3.89773	3.83239	3.85227	3.47443	3.1553	3.92898	3.80777	3.32197	4.23011	5.64489
gap_33	3.72727	3.21117	3.14489	3.12879	3.55303	3.79545	3.5142	3.69508	4.09091	3.82765	6.00284	3.9839	3.75947	3.63542	4.24432	3.63826	3.60227	3.63068	3.13352	3.3608	3.82292	4.73864
gap_28	3.64867	3.75189	4.13068	3.58333	3.44886	3.65436	3.79072	3.77083	3.8125	3.84848	5.43182	3.92992	3.93371	3.75095	3.37595	2.93466	3.29451	2.87595	3.75852	3.31345	3.52178	4.5161
gap_25	3.48769	3.59659	4.34754	4.85985	5.21117	4.5464	4.41383	3.46496	4.31818	3.14867	6.12879	4.64205	4.33239	5.10985	4.53599	4.46023	4.27557	4.05587	3.54451	4.21307	3.99905	5.06345
gap_22	5.56629	4.87784	5.68561	6.17708	6.64773	6.39867	6.19697	5.32008	7.10227	5.99621	9.0947	4.98864	4.56629	4.76136	5.07765	4.95455	5.54072	5.10511	4.59659	5.39394	4.90246	6.07008
grb2_291	13.5256	11.2661	8.28125	7.15625	8.49053	7.84186	7.46686	6.3428	7.58144	8.61932	8.96401	7.7803	9.52273	10.9763	9.97633	8.55398	8.56629	8.21686	8.50663	8.6875	8.31818	9.83712
grb2_256	14.2358	4.4536	2.7017	2.01042	2.53883	2.51042	2.72254	2.1108	3.47254	3.72348	4.93087	4.01799	4.87311	5.35322	5.32102	3.90814	4.63447	4.17898	4.97254	4.58144	3.95928	5.5464
grb2_223	30.7614	2.29072	4.47633	2.54167	2.6875	4.55114	3.63636	1.98864	5.36837	7.05587	4.34659	3.86553	3.92708	4.9214	4.47064	4.30966	3.82955	4.01705	3.43939	3.91761	3.99337	5.96875
grb2_194	179.529	104.629	122.39	78.2926	77.2292	125.84	80.8826	19.6307	60.7178	104.954	10.6326	4.60133	12.0956	104.039	29.7756	25.9451	34.1155	73.4858	5.30492	52.6705	10.5133	6.31439
grb2_169	105.535	10.4915	9.48769	4.65625	4.78504	8.76042	8.00095	1.87311	2.71117	5.87121	3.82292	4.2642	3.91951	12.2822	3.14773	3.61364	3.8428	5.34186	3.7803	4.85133	4.36648	4.9697
grb2_148	23.6032	3.03314	1.96307	2.13258	2.23295	3.35322	3.72443	1.8125	2.26799	2.22917	4.37974	4.14678	3.94602	4.98011	3.72917	4.05019	3.86458	3.7964	3.66951	4.4858	4.01989	5.04072
grb2_129	35.0407	8.10417	2.98864	3.3608	2.89299	3.47159	2.45644	1.99337	2.31155	2.62121	4.00852	3.5928	4.57481	4.78977	3.73295	4.05303	4.56155	3.90152	4.29545	4.43655	3.91761	5.05019
grb2_112	22.1383	2.72443	2.01326	1.92708	2.04072	2.49148	2.87879	1.98295	2.28693	2.43087	3.61648	3.71591	3.98674	34.7434	2.88826	9.81534	3.90909	3.68371	3.37595	4.59848	4.13352	4.51989
grb2_98	38.1553	5.97254	5.0625	3.1411	3.2803	4.96591	20.7623	2.58239	27.3731	28.5881	6.28409	4.35038	4.32197	22.2206	4.44697	45.2443	5.32955	5.49621	4.4214	7.54924	5.85606	5.34564
grb2_85	19.6468	2.32481	1.9678	2.23674	2.05019	2.11742	3.5767	2.36932	2.85795	2.75379	3.11648	4.12595	3.70455	6.85227	5.30587	3.85701	3.82102	3.82008	3.9053	4.3125	3.89205	5.19318
grb2_74	65.9072	9.60511	12.7055	4.875	8.22538	8.57292	17.41	3.72443	12.4725	7.63068	6.70076	4.34754	5.375	17.2595	13.2898	4.52746	4.96496	14.5085	4.50852	5.66572	4.13258	6.84564
grb2_65	19.3229	3.47254	3.9072	2.16193	2.91856	3.18561	4.53883	2.33807	2.99432	2.14583	3.94223	5.41193	5.66477	4.54356	4.10701	4.55871	4.62689	4.73106	4.52841	4.69034	4.5625	9.25284
grb2_56	11.9347	2.62405	2.34848	2.41383	2.16383	2.99811	3.72064	2.28977	2.14394	2.02083	3.51705	3.97633	3.13068	4.45549	3.88163	4.00568	3.50663	4.08712	4.66477	4.43371	4.22254	5.61269
grb2_49	4.6411	2.03314	1.81439	1.6392	1.77557	1.75568	2.0322	2.14867	1.94413	2.05208	3.83333	4.08144	3.46875	4.02083	4.56155	4.39678	3.55966	3.94981	3.93466	4.50947	3.73769	4.9517
grb2_43	4.66951	2.49527	2.05682	1.78977	2.3608	1.92235	2.02178	2.71496	2.6089	2.35227	4.69602	12.5739	11.7206	8.53788	9.51705	5.7017	12.5455	8.99337	9.85985	8.02273	9.00758	11.393
grb2_37	10.3078	2.06723	1.78125	1.87595	1.87121	1.99148	2.76042	1.83996	3.49242	3.24905	3.16856	4.34186	4.12311	4.79451	4.1733	4.38068	4.46496	4.41856	3.99432	4.22349	4.30966	6.64678
grb2_33	21.2955	2.07765	2.13542	2.00473	2.16761	1.97348	2.31723	2.25473	1.91383	1.82292	3.51515	4.62405	4.84848	4.59754	3.80303	4.34659	4.99242	4.07765	4.39489	3.8428	4.05114	6.42992
grb2_28	6.10701	2.20644	1.73674	1.82292	2.2197	2.07008	2.11742	2.08996	1.69129	1.87595	3.60038	3.98485	4.3125	4.08239	3.90057	3.66572	3.64773	3.46591	3.98769	3.68561	3.87973	5.10417
grb2_25	3.25663	2.92614	3.67898	3.05208	3.35985	3.36742	3.60985	3.67424	2.78504	2.56439	3.5303	10.3617	11.4716	10.5265	9.58523	8.42235	8.90341	8.97254	8.70265	8.20076	7.3911	9.97159
grb2_22	3.83996	4.14773	3.88542	4.12405	4.31534	3.60038	3.42045	3.45928	3.21402	3.35701	5.58428	6.46875	5.80019	6.75189	5.50758	5.83239	6.42519	7.53314	7.05019	6.84943	9.28883	10.5038
grb7_291	6.59091	6.95455	5.75852	5.91477	6.49621	5.69981	6.16004	6.90246	7.20549	8.44223	8.10701	7.2803	9.88258	8.74148	9.84848	7.7822	9.77557	8.32765	9.26042	9.30492	7.10795	9.91667
grb7_256	3.44792	3.89394	3.65341	3.66098	3.83996	3.2964	4.25568	3.63542	4.44318	4.18276	5.6411	4.5928	6.48769	3.86458	4.75568	3.38826	4.94886	4.93182	5.5786	4.50568	5.72443	7.08807
grb7_223	6.3286	3.56534	3.76042	3.71496	4.29072	3.03788	6.64205	3.29356	10.1326	5.52273	12.9299	3.90057	3.61648	9.55398	3.50758	4.68371	3.50379	5.25095	3.70549	3.55682	4.64678	5.41856
grb7_194	142.105	21.2973	40.5388	6.4839	19.161	8.3892	65.2718	10.089	84.2557	55.7652	88.6241	3.75663	3.66856	115.733	17.5663	38.2311	7.81345	43.2386	7.95644	15.1477	8.94508	6.03788
grb7_169	9.13826	2.86837	3.63258	2.43466	3.15341	3.9697	4.08239	2.67992	4.55019	2.77841	4.64678	3.46686	3.8589	4.27462	3.56345	2.61553	2.80114	3.79072	3.63258	2.57197	2.7642	4.59754
grb7_148	3.99527	2.71212	3.92708	3.1714	3.12784	6.16288	5.91761	3.25095	3.61837	4.24148	5.6875	3.01042	2.82102	5.0947	3.57292	6.54735	2.36648	4.93182	2.89489	6.64489	6.74811	7.09754
grb7_129	4.13068	3.14678	3.35511	3.22822	3.4072	3.53693	3.48201	3.11742	3.95265	4.75284	5.78693	3.23201	2.58239	4.18466	2.72443	3.24053	2.84375	3.63542	2.48011	2.73295	2.97538	5.67614
grb7_112	4.12027	2.82292	2.89773	3.25474	3.45455	2.79072	3.00189	3.0947	3.11932	3.41761	4.57292	2.83712	2.94318	7.47254	2.95455	2.88636	2.74811	3.61932	2.43182	2.75284	2.65057	5.55587
grb7_98	6.90341	3.27652	3.4214	3.37595	3.4517	4.49526	6.6089	3.17992	7.3892	10.518	7.19981	3.76799	3.96496	8.42519	4.55966	6.38542	3.33049	3.35227	3.61932	3.67519	3.70928	6.19034
grb7_85	3.92898	2.51515	2.75852	2.68371	2.89583	3.62689	4.89394	2.77367	5.75947	4.17045	5.33712	3.54545	2.66098	3.47443	3.10606	2.47538	2.43939	2.52652	2.81913	2.86364	3.71591	5.92235
grb7_74	7.20928	4.39489	4.87216	2.67898	3.69129	3.60038	4.75	3.37973	4.38731	3.75379	7.44508	2.7964	2.3428	4.26989	4.54261	3.19981	3.23106	3.89394	2.60985	3.58902	3.19223	5.7983
grb7_65	3.54261	3.05398	3.43182	3.16667	2.86174	3.04735	3.62595	3.33807	3.4839	2.95076	6.02178	3.00189	2.98011	3.46023	3.13258	3.08523	2.70076	2.61364	2.8286	3.27273	3.21686	6.24242
grb7_56	3.75852	2.99905	3.17424	3.03125	3.11553	3.26231	3.3589	2.75379	3.21591	3.39583	5.51515	2.56345	2.79167	2.92614	2.62121	2.35417	2.71591	2.43277	2.3125	2.50758	2.66004	7.04356
grb7_49	4.00947	4.75947	4.01231	5.16383	4.26136	4.61364	3.57386	4.0464	4.9233	5.51231	9.46212	5.63826	5.04072	4.81439	4.80682	5.00189	4.29261	5.23485	5.88258	4.3447	3.72443	8.54356
grb7_43	4.16099	6.18276	4.09375	5.30398	4.69697	4.92519	3.88258	4.82481	4.80398	4.19413	6.58617	3.12784	3.80966	4.47917	3.94886	3.15341	4.03598	3.68655	3.8267	3.74905	5.50758	9.91004
grb7_37	3.02367	2.37216	3.47917	2.98674	2.7964	3.53409	3.0483	3.30398	4.56723	3.4072	4.19034	2.6875	2.74621	2.74527	2.81629	2.95928	2.625	2.85511	2.99716	3.06534	3.3608	5.39489
grb7_33	3.12027	2.81723	2.85227	3.17708	3.39299	2.78409	3.27746	3.46212	3.75852	2.51705	4.06534	3.15341	3.43561	2.66098	2.88826	3.20265	2.77273	2.73485	2.86648	2.55587	2.65152	5.89489
grb7_28	3.05492	3.05587	2.8911	3.23201	3.89299	3.34375	2.8125	2.83428	3.4536	2.81629	4.59754	3.11174	3.61837	2.60417	3.3286	2.89394	3.05492	2.59186	3.53125	2.87121	3.29924	6.09186
grb7_25	4.32197	4.74242	4.46686	5.34943	5.05114	4.47538	3.66383	4.94602	4.25379	5.99811	9.4678	11.2926	9.1411	9.3286	8.125	8.1572	8.81629	10.483	8.71401	6.72822	8.41572	14.7604
grb7_22	11.5606	11.9659	11.0275	10.0701	9.31534	8.12405	8.50379	7.62027	8.71212	11.2197	15.2746	10.4896	8.69886	6.71686	5.62689	5.69129	6.12595	9.50379	9.48106	7.13352	13.9489	19.4015
hck_291	7.79735	7.35606	6.92803	6.86553	6.32197	6.23769	6.90246	6.40625	6.25379	6.20739	8.41667	8.10322	7.55398	8.98201	7.50189	7.15625	8.4678	8.47727	8.29356	9.34375	8.69129	10.8201
hck_256	4.55019	4.78125	4.50379	4.2822	3.88542	3.91193	4.04451	4.22064	4.17898	3.94129	5.58807	4.3608	4.45833	5.83144	5.07955	4.47064	5.88163	5.69034	4.40341	5.22064	4.53883	6.91288
hck_223	5.1089	4.2983	4.25947	4.11648	4.67992	4.39205	4.54451	3.95739	4.47727	3.91477	5.31155	5.02178	5.88352	6.5	6.36837	5.87216	5.23864	5.1714	4.95928	4.83902	4.83144	6.16099
hck_194	67.5909	4.70833	8.36174	5.20833	5.29735	5.78693	13.0947	5.56345	9.19508	10.1212	6.78314	5.88542	5.97443	16.5985	5.66761	10.1231	5.79451	6.48295	6.9697	5.91951	8.06913	5.30303
hck_169	14.6951	3.57197	8.25758	4.75473	6.5303	9.21402	24.2386	4.81439	8.00758	10.8523	15.1866	6.72538	4.52178	33.9792	5.39489	7.19413	5.81534	7.41761	4.89583	5.12405	5.17708	5.51705
hck_148	56.7604	4.29545	31.4602	9.37595	9.61458	22.9091	94.8324	6.61932	18.3078	29.1866	14.8494	11.7955	8.9678	95.857	6.55208	27.8078	7.05492	10.7756	6.41951	16.8428	24.4981	13.733
hck_129	14.1174	4.51705	11.7737	4.01894	4.63258	5.78693	11.7415	4.76799	7.125	6.82197	5.23295	6.72254	4.62784	21.4432	5.3286	8.45076	4.73011	6.72254	5.42424	6.46212	5.72822	7.26989
hck_112	5.5142	4.35227	4.91099	3.67708	3.84659	5.34091	7.27746	4.65909	4.6108	3.62689	4.04261	5.13731	4.40057	20.7727	4.12689	4.9233	4.67708	4.44792	5.19413	4.79072	4.60985	5.48958
hck_98	66.6922	6.9375	16.1705	7.41951	11.7055	50.7159	107.907	8.73485	131.856	121.245	4.66477	37.2027	10.9403	39.3163	42.6231	13.7746	10.2955	5.77273	5.37027	8.23011	6.30777	7.34943
hck_85	40.2216	5.56724	7.63826	5.02746	4.9839	13.0521	40.125	3.97159	62.232	42.393	3.99337	35.0237	5.3125	12.9025	9.58144	4.6553	6.08617	4.70549	4.13447	4.78883	4.72064	5.43087
hck_74	8.29356	4.64015	5.61458	5.16098	3.88447	4.56818	7.55777	4.57765	5.38731	4.66288	5.16004	7.30114	22.1951	17.34	6.67045	8.35417	8.12216	6.57292	9.26231	8.9536	5.22917	9.58523
hck_65	4.5767	4.34848	5.29451	5.06061	4.9233	5.43655	5.41098	6.12405	6.53883	6.11742	5.35322	16.0199	21.3352	19.8741	25.2955	24.5597	25.9848	21.1051	17.3078	16.9413	9.65436	15.8239
hck_56	7.2822	6.56818	8.83049	6.02651	5.68561	5.22443	4.67424	4.91856	6.32102	4.9233	4.35511	36.1392	29.8589	12.3409	12.7358	12.7235	14.3106	19.3797	8.68276	7.5625	11.2708	10.983
hck_49	4.52273	4.69413	4.88068	4.0161	4.40909	4.3125	4.34375	4.52083	4.97064	4.7822	4.72348	11.0208	5.29924	6.39773	5.42898	4.98864	4.84659	4.40625	5.14015	4.02936	4.40814	5.48958
hck_43	4.76799	6.96875	6.44413	5.13542	4.71307	4.68466	4.08902	7.0464	5.88826	5.74337	6.42898	11.1032	10.5644	8.58428	8.78599	8.53693	9.75947	9.43939	6.87405	5.59564	6.37121	8.36458
hck_37	4.79451	4.44318	4.75379	5.0142	4.19508	5.20644	4.39015	3.60227	4.35133	4.49148	5.21212	7.14962	7.3267	6.11742	7.03314	6.83996	5.96686	6.24432	5.76042	4.62026	4.7803	5.85606
hck_33	4.41667	3.55871	4.36364	3.71591	4.47159	3.60606	4.22159	4.0142	4.33144	3.90152	5.07292	7.02557	6.09564	5.07197	5.37879	6.4697	5.35227	4.95833	4.8892	4.63542	5.08902	6.30492
hck_28	3.92235	3.9375	3.76799	3.88352	3.83239	3.49432	4.06534	3.92992	3.95928	3.91383	5.20833	4.91099	4.08428	4.55114	4.50852	5.59564	4.90814	4.75947	4.2803	4.23485	4.49621	5.23958
hck_25	6.25758	6.88163	8.76326	8.39299	8.30871	8.02273	6.72159	8.33807	7.49432	6.41004	6.68845	10.8873	10.1941	11.214	10.4574	11.3049	9.88636	9.29545	7.61742	7.85795	7.03125	11.5729
hck_22	7.65814	8.1875	8.43371	9.50379	6.99621	6.58617	6.48958	6.71591	8.29167	6.37784	7.5625	6.99432	6.30587	7.02652	5.90152	6.13068	6.1089	6.25852	5.73201	5.40625	5.73011	11.1155
hsh2_291	17.0189	13.3769	6.2017	5.37121	6.01799	5.96212	6.41951	5.79451	5.75663	6.18087	7.30492	6.65341	6.56913	6.68182	6.24053	6.18561	7.52273	6.66477	6.82481	7.4858	6.41667	7.89773
hsh2_256	6.36553	10.9119	5.4678	3.85038	3.6392	3.41477	3.69223	3.61648	3.3428	3.16667	3.81439	3.29451	3.19508	3.07197	3.23864	3.21023	3.71307	3.55398	3.89394	4.28314	3.21875	4.75095
hsh2_223	6.30019	4.34564	6.80303	3.32765	3.02936	3.03883	3.46686	4.01136	3.5	3.98011	3.95076	3.25095	2.86648	2.93939	2.85322	3.21496	3.15625	3.32102	2.94034	3.5464	2.83617	4.42235
hsh2_194	159.841	64.6686	68.7898	29.3314	18.2576	38.3693	11.1941	5.45928	11.1165	30.0549	5.44224	3.10606	3.07765	13.5227	4.14299	4.59659	4.52178	6.08617	3.24811	4.97727	3.15057	4.86648
hsh2_169	78.6193	6.22348	8.52083	3.72727	3.01231	4.33523	5.38636	3.52273	3.10038	3.1108	3.97822	3.19129	3.60606	3.02936	3.38542	3.06818	3.24053	3.1572	3.3447	3.30587	2.93466	4.2822
hsh2_148	3.42424	6.14394	5.13826	3.58523	3.77746	3.29451	3.89015	3.64962	3.37121	3.4072	4.0625	2.79261	2.9858	3.33144	2.7339	3.17614	3.19129	2.8911	2.97064	3.05398	2.65909	4.51515
hsh2_129	11.1013	10.4489	3.86458	3.40152	3.80871	3.02936	3.24621	3.60606	3.85511	3.51042	4.01799	3.05492	3.18182	3.12405	3.01799	3.59564	3.05587	2.95833	2.83523	2.79261	2.59943	4.44602
hsh2_112	8.55208	4.96591	3.39678	3.42708	3.44129	3.60985	3.36174	3.05587	3.04924	3.5464	3.73011	3.39678	3.26894	4.55208	2.8911	3.60227	2.78693	3.20644	3.0786	3.18087	3.21402	3.99811
hsh2_98	5.70455	3.49621	3.33144	3.23769	3.43561	3.89489	3.7822	3.34564	4.54356	4.43371	3.87879	3.35985	3.04924	3.3589	3.22064	4.11648	2.64678	2.89015	3.05871	3.65814	2.91667	4.41477
hsh2_85	2.99053	3.0483	3.20833	3.33049	3.78693	3.61174	3.39394	2.6875	2.88447	3.61932	3.83902	3.15057	3.07576	3.21591	3.15246	3.07008	3.1089	2.89583	2.89867	3.10227	2.97633	3.7661
hsh2_74	6.22349	3.38447	3.02841	3.07197	4.19602	5.05966	3.39962	3.51515	3.41761	3.86364	4.27367	3.25189	3.3892	2.84943	3.12973	3.18561	3.00284	2.90436	3.19792	2.84659	2.82292	4.44508
hsh2_65	3.38826	3.12973	2.83523	3.36648	3.12879	3.5142	3.73201	3.24811	3.08049	3.50568	4.55019	3.18371	3.14394	3.49621	3.06155	3.21402	3.00095	2.92898	3.10795	2.87027	3.05303	4.58996
hsh2_56	3.2964	3.76042	2.97443	3.60417	3.45265	4.26042	3.9375	3.55114	2.80871	3.50852	4.63163	3.01705	3.06155	2.5767	3.19697	3.31439	2.97159	3.39962	2.85606	3.09564	3.20644	4.32481
hsh2_49	3.76231	3.52273	2.94318	3.61364	3.48769	3.43939	4.19224	2.90625	3.10701	3.06439	4.9053	2.91667	3.50663	2.76989	3.20076	3.30682	3.09564	3.64299	3.24337	2.76515	3.00568	4.33049
hsh2_43	3.36553	3.25758	2.93087	3.32765	3.16951	3.29924	3.17045	3.55019	3.33523	3.32008	4.18561	4.28125	4.24527	4.21023	4.18561	3.51799	4.07292	4.06629	3.74242	3.70455	3.38731	5.08333
hsh2_37	3.29072	3.37784	3.2822	3.07102	2.77936	3.35133	3.21307	3.70265	3.37027	3.27652	4.36837	3.21023	3.02557	2.84375	2.98201	3.33996	3.30966	3.19223	3.42235	2.6875	3.03788	4.74716
hsh2_33	3.59848	3.18182	3.09564	3.05114	3.60985	3.48674	3.3589	2.84375	3.3589	3.42803	4.79735	3.64867	2.86553	2.78504	2.87405	3.14678	2.63826	2.89205	3.37027	3.32576	3.06723	4.2358
hsh2_28	3.37689	3.13163	3.88068	2.95455	3.4678	3.44034	3.33712	3.96686	3.08712	3.40246	4.83239	3.25473	2.58617	2.71496	2.90341	2.85227	2.73958	2.89867	2.95928	2.57955	2.94508	3.64678
hsh2_25	3.80492	3.4697	3.56818	2.97538	3.29072	2.82102	3.17898	3.58902	3.00473	3.2822	3.86648	2.74527	3.28504	2.90625	2.94792	3.1411	2.90152	3.15436	2.85511	2.54451	3.17992	4.07576
hsh2_22	6.32576	6.15057	5.8608	5.3892	5.6714	4.85133	4.56345	5.38163	5.22064	5.58807	6.78504	4.5464	4.13163	4.84186	4.6089	5.26042	5.33523	4.96117	4.90246	4.86364	5.20549	7.94129
lck_291	7.55303	6.83617	7.44981	6.66761	7.63163	7.19508	10.7509	9.11837	7.34848	8.60985	9.66761	6.8447	7.57955	10.3513	7.3608	8.28693	8.47064	8.50663	8.07197	8.10322	6.92614	8.96496
lck_256	6.84091	5.37689	5.71875	5.86364	5.25379	4.99526	4.49148	4.87689	4.58523	4.71023	5.60417	4.4072	4.85417	5.30776	4.6733	6.23485	5.02841	4.41193	4.67424	5.31439	4.28598	5.41951
lck_223	5.95644	5.2178	5.40909	5.97064	5.00473	4.94034	4.58712	3.77936	5.05398	4.56155	5.43182	6.96023	5.25095	7.3267	6.09943	7.19792	6.35133	6.05492	4.48958	7.54735	6.63826	7.9233
lck_194	67.2225	8.45265	15.9498	6.80682	6.52557	7.86174	17.4886	7.09754	17.75	21.9129	8.08807	10.5814	7.45928	39.8239	9.71402	18.1402	10.4375	13.8797	9.45455	11.2907	14.0767	11.0009
lck_169	23.5663	4.68845	7.33807	4.29261	8.14205	7.01799	18.6856	6.5786	11.5445	16.0881	13.0331	14.7509	8.80208	37.0019	6.9697	11.0369	6.01515	7.22538	5.72443	5.66288	8.91288	12.1544
lck_148	52.3996	8.22633	33.0331	17.4839	16.6364	30.8883	84.1847	12.9659	25.9896	47.9659	20.6174	23.822	14.0085	112.607	10.3021	44.8201	16.5038	23.8523	10.5303	23.6326	33.8542	40.1458
lck_129	23.7879	4.97159	14.4006	6.06345	5.53693	6.95265	24.1439	5.49811	15.9839	15.6847	6.79072	9.33333	5.12595	49.1894	7.27367	15.7225	6.24432	15.0625	6.82197	8.42803	7.85985	9.27462
lck_112	8.22348	3.69792	6.94697	5.50095	4.10606	11.5133	13.7216	7.14299	7.36174	7.52367	4.98769	4.74716	3.24148	63.1913	4.97064	8.43845	5.74811	5.99053	3.70833	7.04167	8.76515	5.73958
lck_98	47.7348	4.83144	17.2254	11.3049	12.3636	47.2784	87.6894	7.82102	123.852	97.4953	5.87689	78.1335	16.4489	64.6117	73.9034	28.1117	16.0028	8.76799	6.9536	14.1847	11.9839	8.30587
lck_85	35.7102	4.97443	8.73864	4.62973	6.61742	11.9991	35.9763	4.99337	64.0843	44.3314	4.26042	32.0616	4.03598	19.6174	13.9214	7.75568	5.93466	5.86742	4.5303	6.18371	6.39962	5.75663
lck_74	16.8542	4.1392	6.87689	4.12973	6.05492	4.41193	12.1383	4.46686	9.91856	9.57481	6.23958	4.80587	5.18561	27.6373	9.04545	10.1449	4.49527	8.78788	4.76326	4.24432	5.48295	6.31818
lck_65	10.3163	4.8447	4.95549	4.05871	5.67614	5.38163	9.35795	5.37027	9.86364	7.26136	4.93466	7.44224	7.32576	10.9555	5.81723	6.64299	6.66761	6.3911	4.64015	4.54072	5.75568	9.84186
lck_56	11.3759	7.94792	6.3267	5.73201	4.9214	5.06818	7.66099	6.65814	7.6875	4.21117	5.33996	4.72349	3.89015	11.017	3.59848	5.02652	4.10985	4.5464	3.91004	3.93371	4.94508	6.18371
lck_49	9.93845	6.68561	7.39583	4.66761	4.61648	5.70455	8.16193	4.64205	6.01989	5.05303	7.64015	5.18655	4.58523	9.00663	5.07102	4.87689	4.94508	4.49148	4.26799	4.08523	5.41667	6.87689
lck_43	13.3134	14.697	8.48485	7.59375	8.75758	6.24337	5.83239	15.5578	14.5142	7.47538	10.9517	16.4763	15.1051	14.7879	13.1619	7.28883	16.732	13.7737	13.7803	7.9233	12.4574	15.465
lck_37	6.0928	5.36458	4.03504	4.27273	3.86932	3.69508	5.3892	4.30777	6.22538	4.26042	5.23106	4.98485	4.19318	4.58239	5.08523	5.00852	4.12121	4.44223	6.30966	3.85985	4.49621	6.37027
lck_33	4.93845	4.34564	3.53409	3.72917	3.76136	3.68845	5.00379	3.95455	4.58712	4.52178	4.53788	5.78409	5.21117	4.16856	4.89962	4.68277	4.62595	4.21875	4.4858	4.36553	4.29545	7.15625
lck_28	4.51136	4.83617	3.70833	3.77462	5.47254	3.87027	3.63542	4.80966	4.83049	3.53409	4.97159	7.82197	5.26136	5.12121	6.37784	3.88447	5.53883	5.11458	5.33617	4.29356	3.75284	6.88258
lck_25	12.1581	9.6875	11.7661	14.1089	12.1619	7.73769	10.3343	9.50284	11.446	6.27083	6.45833	28.4252	24.1828	21.41	21.0256	20.4782	18.6487	30.608	26.0275	15.8892	15.3163	23.0227
lck_22	19.9886	15.8305	15.2557	12.7708	9.97254	10.1979	10.4508	9.71117	15.9536	16.9697	9.13542	15.6951	10.7197	10.7121	9.2661	7.85038	7.98201	14.5587	14.9886	8.90341	14.0341	19.8068
lnk_291	10.143	8.10227	4.8286	5.84754	5.83523	5.27083	7.63163	5.44697	5.85985	5.50379	6.70549	5.8608	4.91572	7.1733	7.05966	9.60606	9.89394	7.20265	7.06534	6.14489	6.37595	7.79167
lnk_256	8.07008	3.88068	3.4858	1.93466	1.90625	2.41951	32.0909	2.47727	3.55871	5.24148	3.37311	2.65625	3.23201	6.39394	3.90814	5.00947	3.9214	3.19129	3.51705	2.6089	2.70549	3.63636
lnk_223	7.99053	1.86837	3.40341	2.29735	2.31629	3.76894	6.86932	2.77178	4.53977	3.14394	3.52746	2.75284	2.82481	13.3816	2.41098	3.21686	2.15814	1.82386	1.74905	2.29072	2.08902	3.03125
lnk_194	134.198	10.0095	25.4337	7.83144	8.8286	12.9905	48.965	6.50473	34.6619	39.6828	21.4309	3.47822	3.54167	68.767	6.3589	10.4593	3.87311	29.9782	2.57102	5.33523	3.36648	4.02746
lnk_169	34.9328	2.11458	4.21212	3.41004	2.89299	4.10038	21.8267	2.47443	4.85511	8.46401	3.72538	2.60227	2.07102	16.7519	1.82481	2.48106	2.20644	6.16004	2.26042	2.10795	2.40909	3.77462
lnk_148	51.6667	3.15625	25.7992	4.21117	10.8816	7.78504	117.666	3.54735	21.9006	45.4621	6.30587	2.28409	2.17898	95.4479	6.23769	8.8911	2.67708	10.1705	2.48958	3.36742	2.96402	3.87595
lnk_129	35.2964	3.93561	26.1913	6.38163	5.28693	6.16383	34.1913	4.66004	25.196	22.6392	7.72254	2.07102	1.91288	27.7519	4.65246	5.58333	1.88068	13.9924	2.8892	4.96591	2.71496	3.70549
lnk_112	4.81723	2.14015	4.4375	3.07765	3.30019	3.25284	6.69223	5.18655	4.09754	5.39015	3.5483	2.0928	1.88163	5.34186	2.06345	3.17045	2.81439	2.97822	2.00947	1.86364	1.78598	4.18087
lnk_98	27.5256	3.16761	8.49148	6.27557	7.71307	23.3201	47.4706	8.00758	73.8428	62.2557	3.77746	41.5455	11.3949	32.947	36.6932	9.2017	6.63731	5.31345	2.89867	4.85701	3.16477	4.14299
lnk_85	17.6525	2.27273	6.47917	5.0786	3.95455	9.3286	17.6866	4.89015	50.608	32.572	3.03125	16.7083	2.48674	3.88826	5.99716	2.14394	2.83902	3.45265	2.13542	2.53409	3.38636	3.47443
lnk_74	4.87216	2.68182	4.07955	2.61174	2.54072	4.45739	4.54167	4.16951	9.69318	3.46591	4.15625	2.26894	2.05208	2.6875	2.36553	2.21402	2.12027	2.70549	2.25568	2.11364	2.00284	4.12216
lnk_65	4.25473	4.59091	6.49811	5.78883	6.30682	7.22917	5.49621	5.85227	6.99337	7.57481	4.77557	2.6733	3.83523	3.29924	3.31061	3.62595	3.85985	4.27367	3.00379	2.43087	3.28599	4.65436
lnk_56	3.64773	3.53504	4.95076	5.30114	4.69034	6.50473	7.625	7.10227	5.91667	3.98864	3.9214	2.51515	2.08049	2.50473	1.78409	2.07955	2.32008	2.21496	2.14299	1.72822	2.31629	3.68939
lnk_49	3.19034	4.95644	6.5161	5.75758	6.44413	7.0303	9.32765	4.45739	6.61364	4.13163	7.17424	2.99337	2.68466	2.8589	3.6714	3.19223	3.05587	2.52273	2.75947	2.42424	2.2017	4.45644
lnk_43	5.77462	5.83712	4.19697	7.53788	8.29072	4.33333	6.0303	6.52936	6.17424	3.9233	9.06534	3.21875	3.85322	3.26894	3.60038	3.88636	4.30966	3.99621	3.09943	2.13542	3.13826	6.46307
lnk_37	2.71686	2.75947	2.94223	3.33617	2.43371	3.81345	2.55587	2.7358	2.68655	2.26515	5.11269	2.24053	2.41193	2.13068	1.89299	2.05682	2.3892	2.52841	2.19318	1.77652	3.55587	6.41951
lnk_33	3.40436	3.71875	3.45833	2.9839	2.0464	2.99053	2.5464	3.33617	4.24148	5.31345	5.9375	3.85322	3.22727	2.75095	2.32765	2.61174	2.62216	2.84091	2.73011	2.03598	2.53314	5.5483
lnk_28	4.125	5.08902	4.46307	4.23295	5.81818	4.17235	2.79545	4.94602	7.03409	4.33523	7.43466	4.97443	4.72538	3.56534	4.94413	3.8911	4.5928	2.99432	5.26042	2.37595	2.98769	8.00095
lnk_25	10.1354	12.0114	9.7358	13.143	11.7585	10.4811	10.3447	10.0256	11.1193	8.23769	8.29451	10.3409	8.4072	11.8826	9.89394	10.9754	9.96686	10.0123	9.10795	4.47727	4.15341	13.1354
lnk_22	15.9384	16.2235	11.9271	10.6619	7.95644	5.71591	6.66477	6.45549	9.18371	8.72633	9.10701	12.7907	10.4261	8.90909	8.24811	8.26231	7.9697	10.9403	12.8665	10.8532	14.8333	24.0511
nck_291	10.3021	13.4953	14.9375	10.9034	15.0019	12.8939	17.2254	13.4242	14.0133	9.70076	13.0814	21.4678	26.5455	33.5388	32.5919	22.1411	15.9233	16.9953	15.9602	17.8892	17.2964	17.2244
nck_256	6.76799	17.1581	18.2036	9.59849	10.965	14.3551	12.2737	11.0833	9.59848	8.86458	9.96591	10.5436	14.5028	14.4261	16.5568	12.3333	11.6723	8.76799	9.91383	10.3684	9.45455	14.8826
nck_223	9.20455	13.0426	16.215	9.22349	8.18371	13.9517	8.94886	8.7017	9.72159	11.4441	10.4432	12.4489	9.82386	13.0568	16.3456	9.04924	13.0066	8.21496	8.55114	6.90341	8.08996	18.7945
nck_194	9.91193	9.87595	14.5871	7.77367	9.77367	12.4593	9.93371	7.83617	8.51136	20.018	8.73011	10.9886	11.9318	18.018	13.1449	6.7178	9.16099	8.08996	7.7803	6.92898	9.95549	21.0473
nck_169	7.23201	7.5142	10.5218	6.73769	7.57008	13.1061	7.73106	8.54356	7.60795	15.9981	8.46401	11.3229	9.44129	18.107	7.9697	6.47633	7.26989	7.12974	7.72159	6.93655	7.97254	12.2794
nck_148	10.6392	10.4801	15.4479	21.2159	7.0464	36.4271	13.3447	16.3551	11.2718	13.25	15.8854	24.5436	9.93845	22.8229	9.89015	43.3286	11.7339	21.0312	9.82386	32.2718	39.2424	28.0076
nck_129	7.98769	8.98674	8.18655	8.95265	6.89583	8.74337	8.98864	8.94697	7.53883	8.94034	13.1004	15.1458	7.67519	11.9621	8.75095	14.9072	5.74432	9.73958	7.75095	13.8523	10.6714	13.0369
nck_112	7.54261	7.71401	7.31345	7.76799	7.23011	6.67045	7.18939	8.60417	7.32197	7.87405	8.76705	11.2841	8.09091	12.1231	9.45265	9.7339	8.6089	8.37595	8.1108	5.41951	5.81061	8.52178
nck_98	8.99053	8.67992	8.58523	8.48295	8.06439	7.76705	10.0956	7.97254	10.6155	9.97822	8.16383	10.3835	9.29545	8.94223	7.4536	8.48295	6.17614	6.5786	6.62121	6.62121	6.86648	8.39489
nck_85	12.5237	8.26231	9.75473	7.49053	8.9214	9.72254	10.875	7.84564	14.1856	10.0938	10.9517	11.0009	8.58617	8.61458	7.25758	8.19129	5.28693	7.75474	7.23295	6.98769	8.33333	8.88447
nck_74	9.05871	7.31439	7.33523	8.16288	8.64678	6.30208	7.74432	8.00473	9.07765	8.8608	12.7443	10.4858	12.8362	12.0947	10.7727	12.571	5.76799	6.4858	9.92235	8.18182	7.40246	9.95833
nck_65	8.84943	10.233	9.5767	9.9697	9.0161	9.8286	11.5246	12.4167	10.1297	11.0909	15.0634	24.2102	27.8049	22.3939	25.6392	23.0767	13.6648	10.1742	8.84754	9.50189	7.69034	9.56724
nck_56	10.0256	10.3722	8.42519	9.70455	7.82481	9.38542	9.85417	7.79261	11.9782	8.97538	12.108	15.0426	15.0275	11.4858	12.7367	9.49621	10.0398	11.7557	12.4403	11.5199	9.6392	26.6534
nck_49	7.48295	8.38068	8.02367	7.61269	7.28977	7.89205	8.02652	8.17519	7.34754	6.68087	8.94318	11.4498	7.9233	6.85322	6.11837	6.73295	6.09943	5.55019	6.21212	5.99527	5.88068	6.69981
nck_43	9.05208	9.24621	8.47443	9.21307	7.91477	7.98295	9.53693	10.4962	11.5152	9.49526	16.6629	18.0502	18.9271	20.0161	19.446	12.3731	11.3617	11.3807	14.1837	10.0284	11.6847	14.3352
nck_37	7.10701	8.96307	7.88636	8.87311	7.41477	9.51136	8.02936	9.94034	7.8911	7.91288	12.322	9.72443	9.41572	9.5947	8.24526	7.2964	7.78314	10.2462	8.68087	7.8428	10.2405	13.8021
nck_33	6.99905	7.36269	7.57481	8.29261	7.89583	7.10133	8.11174	7.71023	7.76136	11.7159	9.55114	9.09754	9.94318	8.17519	9.89773	7.33428	6.41288	6.97064	7.09091	6.1875	7.45076	9.20644
nck_28	6.89205	7.16761	6.99621	6.89489	7.14015	7.22822	7.74716	8.64394	7.57481	9.74337	11.0758	9.22727	8.0322	8.12974	10.7367	7.27178	6.72064	6.98864	7.53693	7.7642	6.19697	8.12121
nck_25	9.12974	8.95455	10.7197	8.88542	10.5398	9.49905	8.92992	11.6818	9.58049	10.5559	14.1581	10.6146	12.392	13.8703	13.1402	8.64867	9.19224	7.25379	8.82102	9.11648	8.25189	8.36269
nck_22	16.3314	18.8741	16.6619	13.6657	11.9953	12.6515	11.8655	12.0682	13.5777	11.9612	19.5824	11.0218	9.96212	9.95644	12.4886	9.37879	8.24811	9.63447	11.6373	14.7708	8.5303	12.3466
nck2_291	7.72917	8.20644	8.72064	9.4053	9.16856	10.7254	9.65341	10.4754	8.89583	9.03883	9.88068	10.8305	10.2737	11.6695	11.2064	11.0095	10.1288	11.3788	11.1117	11.9678	12.5256	14.4432
nck2_256	6.01989	5.9072	6.36837	6.09186	6.44792	6.4536	5.48106	7.69981	6.12973	6.13826	6.65057	7.87595	6.57386	6.39489	6.37595	7.69508	7.45265	7.77083	7.00189	6.34943	7.35985	9.35606
nck2_223	5.75568	5.77746	6.34375	5.79356	6.31155	7.43371	6.08049	6.84848	6.49053	5.80492	6.7964	7.30398	7.24053	6.3447	8.1089	6.38636	7.53599	7.30587	8.05019	6.99811	7.44034	9.73769
nck2_194	7.10985	6.49337	7.16667	6.91572	6.06629	6.93561	7.04451	7.05398	6.00663	5.58902	7.0947	6.66761	7.41288	8.52746	8.40625	6.79356	7.25379	6.41383	6.9536	6.21023	7.95644	9.69129
nck2_169	6.68277	5.67803	7.42803	6.62595	5.36932	7.98201	7.88542	7.27367	7.21307	5.35038	7.7178	7.14678	7.19981	7.96686	8.18561	6.40909	7.38542	6.96402	6.99432	5.95739	7.82386	7.48011
nck2_148	7.10417	6.79072	9.51042	12.2604	7.37879	21.7462	7.4536	8.18277	6.85511	6.75379	7.81155	9.0483	9.02367	10.8589	9.15152	26.089	7.43182	10.4062	7.0303	16.2689	18.4081	12.6051
nck2_129	7.2178	6.27652	6.99716	7.63258	6.11742	6.98674	6.34186	5.93655	6.05398	6.28598	9.26515	9.02746	8.3428	9.61458	7.93939	9.75947	6.89678	7.57576	8.83523	7.8267	9.49432	9.04451
nck2_112	6.15341	5.68655	5.71307	6.16856	6.39962	5.62689	5.96023	5.92614	5.37405	5.68561	9.17992	7.18371	6.16383	7.67235	6.45739	6.23106	7.27462	6.74527	6.00947	6.59091	6.77083	8.20265
nck2_98	6.30492	6.05492	6.08144	6.9053	6.77273	5.71212	7.13826	5.94697	5.80019	5.81534	7.75852	7.28504	6.93655	6.84943	6.86837	7.16383	6.12311	7.39678	6.23106	5.80587	5.87974	8.08617
nck2_85	8.41477	7.39867	6.67424	6.34849	6.13258	5.86648	6.19697	5.76894	7.50663	6.05966	7.97538	6.90909	6.40625	8.30019	6.63068	8.22538	6.8608	6.4375	6.67519	5.8428	6.36269	9.68845
nck2_74	8.2803	8.72917	7.39489	8.05208	5.7642	5.64773	5.68371	6.50568	6.07008	6.10417	7.89205	10.5341	25.7652	11.5701	13.3097	14.893	15.7292	17.696	22.4271	15.0436	8.44792	14.9981
nck2_65	8.07197	8.37689	6.62784	7.68939	7.9517	7.46023	6.80303	8.17898	7.6553	7.02367	8.47443	20.6629	27.0616	26.6506	29.4233	28.9015	26.2348	24.3362	26.4214	26.696	14.054	20.6051
nck2_56	17.9328	14.7775	15.858	12.8021	15.2604	12.9574	9.77651	12.6383	14.1771	10.9574	10.5767	46.7983	42.1837	24.4205	24.4081	22.0521	25.9432	31.8996	21.8381	21.9867	26.4261	23.3011
nck2_49	6.77273	6.80492	6.78883	7.72727	6.23201	5.95833	6.04924	5.86269	6.33712	6.85701	10.1155	21.3778	7.92708	7.15057	7.37879	6.17708	7.24526	6.26326	7.7642	7.21875	6.88163	8.18845
nck2_43	6.61648	7.06723	7.55114	6.96496	7.42708	5.78125	6.55114	6.5161	7.19602	6.41667	9.54072	15.9337	14.4025	13.7339	12.875	11.4612	11.6345	11.4678	10.6061	8.88163	8.42803	10.9489
nck2_37	6.29072	6.54261	6.35133	7.66098	8.08049	8.09091	6.67614	5.19034	5.88352	6.05776	10.2235	11.1269	11.6714	10.2765	10.715	9.27273	9.40436	8.80208	8.58617	7.86364	7.36648	8.29072
nck2_33	6.60038	6.49242	5.6875	6.62689	6.50947	6.11174	6.9214	6.50095	6.37311	6.68561	9.34375	10.0123	8.65909	9.59186	9.0767	9.80492	9.51136	9.0947	7.11174	6.92898	6.38826	9.13731
nck2_28	7.35795	5.90057	6.10985	5.63258	6.09849	7.56723	6.51894	6.88068	7.17045	6.42708	9.01705	7.12595	7.03883	6.81345	6.43182	6.11932	6.09659	6.71496	6.36837	6.19224	6.17614	8.08333
nck2_25	6.64583	6.92235	7.02746	6.05114	6.64678	7.80777	7.90246	7.7339	7.36837	6.29167	8.33523	9.05587	8.91004	10.2036	10.3958	9.41383	7.09659	8.28125	7.99905	7.7642	7.21023	8.61932
nck2_22	9.53883	9.51515	9.36932	7.86553	7.95644	8.61458	9.32386	9.53977	9.55019	8.35322	8.08333	7.92045	7.4517	8.00758	8.83617	8.31629	7.13542	8.08996	8.12026	8.53693	7.92519	11.2528
p85a_291	5.58617	6.25663	6.52652	6.81818	7.39299	9.82008	6.11269	7.48769	7.66667	7.52178	8.74053	9.84754	8.93845	9.58996	9.22159	9.81629	8.50852	8.10985	7.86742	8.47633	8.86174	9.69602
p85a_256	3.10701	2.5322	2.91383	2.22064	2.75663	3.49242	2.70455	3.44034	3.24621	3.19508	5.35227	3.85701	3.11174	3.28125	3.49337	3.55019	4.00568	2.60038	2.95265	2.49716	3.58523	4.31724
p85a_223	5.44981	2.74053	3.23011	2.35133	2.73769	2.33902	4.39299	3.26042	5.04261	2.68087	5.8608	2.41193	2.5947	3.00284	2.3892	2.24148	2.99716	2.50758	3.20265	2.58333	3.4536	4.36364
p85a_194	93.7254	4.19508	21.3106	4.6714	5.26515	7.24337	33.5511	4.2358	34.411	43.8201	18.6146	2.69508	3.35322	27.7311	4.63826	6.11364	4.01326	14.4214	3.56439	4.31913	3.37216	5.81913
p85a_169	8.9072	2.00663	3.97727	2.53504	3.24242	6.24716	32.3551	2.00473	6.47917	10.2367	4.11269	2.84564	1.92519	11.9555	2.1392	2.52178	2.13447	2.5464	2.23674	2.30208	2.55871	4.88636
p85a_148	98.1695	3.75758	73.214	7.34091	18.447	20.8778	171.573	5.47254	55.75	75.5748	11.9669	3.75663	3.81439	101.313	6.77083	17.1032	3.96212	13.4044	4.97822	13.4062	10.9347	9.07765
p85a_129	27.5312	2.62405	20.8902	3.49811	5.00189	4.98201	31.0616	2.6392	23.6922	23.0549	8.88826	3.24811	2.49053	43.1695	5.19602	10.4318	2.83902	13.0161	4.30777	5.92519	2.99527	4.25095
p85a_112	3.25284	4.08333	3.2983	2.69981	3.20265	2.45455	5.85417	2.88447	3.50758	3.44602	4.86837	3.04924	3.28977	3.86932	2.44981	6.69792	2.86837	3.15152	2.92992	2.67708	2.98769	5.52652
p85a_98	14.4688	3.20265	4.95265	2.30019	4.54545	9.19034	26.3277	3.15814	42.4564	28.9366	4.84659	12.4555	5.21686	10.607	10.5625	5.14299	3.28977	2.73958	2.61553	3.39867	2.97443	5.52936
p85a_85	6.11553	2.8267	3.17803	3.15814	2.86648	3.07765	3.60133	3.34943	5.09943	4.56913	5.45265	6.4678	2.76231	5.40625	5.75473	3.11364	2.45549	2.50379	2.77652	3.46875	3.9536	5.53314
p85a_74	4.67898	4.24905	4.77273	4.07386	4.03977	7.1108	3.62026	3.29545	4.74337	5.08333	6.8589	3.3447	5.41383	5.4072	4.62879	4.3447	4.01989	4.37784	4.57197	4.6411	3.87784	5.7339
p85a_65	5.73674	5.2983	4.02273	4.35133	5.43561	5.65057	7.92424	8.7964	8.44318	8.25473	14.5417	5.70549	6.48106	6.90436	9.38068	9.36742	8.06818	7.18845	5.91099	6.23295	4.49811	9.21212
p85a_56	6.79924	10.2794	5.70549	5.53788	5.81818	5.30114	5.7036	4.36553	5.33712	5.65909	9.86742	3.69602	4.98201	3.42803	4.49716	4.91383	4.63731	5.12689	5.22633	6.64205	6.58333	10.054
p85a_49	3.72443	3.78693	5.07197	4.4839	4.43561	3.72727	3.82102	3.68087	4.97443	4.23201	9.63636	3.35038	3.11553	3.10322	3.51326	3.6108	3.65057	3.32008	4.41667	5.0483	4.7339	6.95076
p85a_43	5.08617	5.92424	4.52083	4.94602	5.0786	3.17045	3.01136	8.4678	7.73864	4.92992	12.1326	5.68655	5.82292	4.82765	5.12689	2.9375	5.92708	5.96496	5.28504	5.29072	6.08428	8.29451
p85a_37	4.0464	4.96875	3.44413	2.99811	4.08523	3.04545	3.67424	3.76894	5.07102	3.44508	7.09659	3.73106	3.91761	2.9536	2.95076	2.38068	3.45644	3.65909	3.01989	3.60038	3.77746	4.50095
p85a_33	2.75379	2.84943	3.25189	2.96496	2.33049	2.21212	2.24621	3.25852	3.59754	3.15246	5.49716	2.29167	2.44602	3.20833	2.95833	2.59659	2.98201	3.01231	3.36269	3.22254	2.34375	4.31818
p85a_28	3.37595	3.1089	2.73485	3.01894	3.02652	2.95549	2.97538	2.8911	3.79261	3.30019	7.5786	2.47348	2.75284	3.07197	2.38826	2.58712	2.64583	3.12689	2.48674	3.82008	2.15246	4.58617
p85a_25	4.67803	4.82197	4.9214	5.14015	4.21307	4.39015	3.30303	4.20265	4.6714	4.99811	8.65341	3.80966	4.09564	3.53125	4.02462	3.65057	3.6392	4.5303	4.0142	4.24905	4.02652	6.90625
p85a_22	5.9839	10.0559	10.8939	9.99716	7.66951	9.67614	6.37879	9.53598	7.5947	7.59186	9.83049	7.35038	5.5	4.33049	3.12595	4.48106	3.93655	6.2036	6.56061	3.5767	4.23295	7.97822
p85b_291	7.8892	6.09754	5.37879	4.91572	5.04356	3.65625	4.38447	3.7803	3.89678	4.88068	7.39583	5.73485	6.3447	6.75379	4.95076	5.30492	5.79356	6.25947	6.24053	5.81439	6.16383	7.73864
p85b_256	5.39962	4.30019	3.41951	2.63352	2.61742	2.9678	2.67992	2.33144	1.83996	1.89773	4.10985	2.43561	2.66761	3.13826	2.78693	2.94792	2.91572	2.32576	3.83807	3.01799	2.87311	3.73485
p85b_223	8.70644	2.47633	3.50663	2.84659	2.77557	3.59375	5.30303	2.60795	3.62879	3.23011	3.30303	2.41288	2.24621	3.04451	2.71117	2.53693	2.38258	3.01799	2.89299	2.87595	2.93466	3.2822
p85b_194	125.906	35.3475	67.4006	31.2708	21.6553	44.0701	55.4366	7.44602	45.4508	75.1212	14.7642	3.31345	3.78977	56.7869	9.03409	12.822	7.05492	22.5047	3.97254	8.61269	5.02936	4.16667
p85b_169	82.4129	6.54356	11.0047	3.38731	3.12595	4.91667	35.142	2.84375	6.81534	14.6383	3.18087	2.48958	2.31345	32.3419	2.39773	4.55208	2.46307	6.1875	2.875	3.00189	2.57955	4.70076
p85b_148	85.2528	4.63258	69.2756	11.6847	22.0881	28.3807	162.414	8.26894	38.0919	63.6222	9.97443	4.9214	3.61648	111.331	10.0076	25.9763	3.51705	15.5549	4.66856	14.3977	11.7367	10.1742
p85b_129	84.7831	7.95076	61.9375	10.1269	11.1951	14.2585	77.9413	7.6392	61.3759	59.8617	15.8021	3.54545	3.09659	67.1932	12.4366	28.5265	3.13731	28.1818	7.4233	12.2784	6.16193	5.20833
p85b_112	17.9962	4.27178	11.9214	3.13826	3.62784	5.12405	18.9025	3.67235	13.6468	19.7131	6.31534	2.59186	2.75284	14.3485	2.64867	23.8636	4.00663	3.32765	3.22633	3.0483	2.74337	4.9214
p85b_98	23.2273	3.43939	7.16383	4.24432	4.36458	8.56629	26.5492	3.55587	32.8589	33.3116	5.12689	13.2348	3.91288	13.7964	11.4564	8.12595	3.30208	2.95076	3.33428	3.41383	2.17803	3.77462
p85b_85	15.4527	3.44129	4.57292	3.55303	3.17235	4.01894	11.5644	2.43845	20.196	16.2462	3.78314	4.22538	2.03598	5.0142	2.46591	3.21307	2.87689	2.71212	2.8447	2.69981	2.4214	3.68655
p85b_74	21.4697	4.56723	6.78504	4.21591	4.75852	5.35795	7.31913	2.9678	6.87121	5.70833	5.94129	2.65814	3.5	5.62973	3.72254	3.69886	3.38447	4.46686	3.4375	3.1392	2.90814	4.63163
p85b_65	10.1241	4.57292	6.58617	6.32386	6.24242	4.2803	6.20928	3.84375	5.81061	6.7803	5.6411	4.69602	4.60038	4.53788	4.7803	5.89205	4.66383	5.39678	4.76136	4.20076	3.99337	9.21117
p85b_56	9.84186	9.64394	7.91004	7.61364	5.78977	6.68277	6.47538	7.30208	7.76136	7.60227	4.87027	2.7358	2.92803	2.58996	2.37689	2.95265	2.56629	2.60795	2.78314	2.73201	3.00852	4.04261
p85b_49	5.05114	6.19413	3.96496	4.82008	5.03598	5.07481	6.3911	5.16004	6.72633	5.46496	7.55114	3.22917	2.68845	3.25	3.27367	3.27746	2.97443	2.7642	3.03788	2.79261	2.8428	4.39015
p85b_43	11.0795	13.6023	6.57576	7.08902	8.09186	5.36837	3.7983	17.3343	13.054	9.49811	15.4972	9.875	9.96023	9.02462	8.75095	4.5767	11.9953	8.95265	8.34849	6.60038	9.5161	11.1165
p85b_37	4.22538	3.86364	2.60227	3.24905	3.11648	3.12689	3.125	4.84186	5.73674	3.6089	4.6108	3.15909	2.5	2.40625	2.61174	2.90341	2.56155	2.43466	2.6875	2.6553	2.1714	3.29356
p85b_33	3.53788	2.55966	2.18087	2.4233	2.97917	2.58712	2.87027	2.96212	3.54545	2.80019	3.45644	3.02462	3.11932	2.5322	2.74527	3.10227	3.34564	2.88542	2.22348	2.04735	2.05682	4.32481
p85b_28	2.94129	2.94792	2.64962	3.20739	4.08807	2.93845	2.94413	3.18561	3.88068	2.68655	3.31723	2.51989	2.2339	2.09754	2.52557	2.42992	2.85606	2.22159	1.93182	1.95739	1.5303	2.69792
p85b_25	6.11458	7.74716	7.72443	9.12026	7.75758	5.41477	5.2017	5.84564	5.8892	4.10606	3.4214	9.62784	9.36269	9.6733	8.53977	9.54356	10.1544	14.2813	10.733	9.83617	8.69697	14.6581
p85b_22	9.66193	9.91667	9.08996	7.60701	6.1553	5.30303	5.99527	5.30398	8.87026	10.2557	5.64394	5.7964	5.12595	6.4517	4.33428	4.88352	4.22254	5.88542	5.41951	4.63068	5.04545	8.42424
plcg1_291	5.57765	8.2661	7.32576	5.62405	9.87784	8.5786	15.8419	7.04072	8.72538	9.0483	8.5786	10.0426	9.1392	10.1127	8.98011	8.11648	12.768	9.72443	8.21875	10.1951	7.58523	11.464
plcg1_256	6.44318	4.50568	5.25	3.66477	3.30587	3.08239	7.39583	3.52178	5.20549	4.64394	5.69981	6.30019	8.12121	6.26989	8.05682	4.22254	8.75284	6.62879	5.27273	5.10133	2.96117	8.6553
plcg1_223	25.3892	13.8049	20.0227	19.9242	12.9962	13.2879	21.3996	15.3163	18.8485	21.6809	22.5445	23.9678	30.2718	35.6146	25.4271	26.2547	26.6222	24.0312	27.0862	22.1799	25.2604	34.6023
plcg1_194	127.105	29.8362	56.9953	23.0189	20.7017	31.036	63.4375	10.929	51.0587	91.1553	21.0322	9.57481	10.1392	97.411	13.8419	18.5568	14.7263	32.4697	8.24432	11.6127	8.8911	14.4915
plcg1_169	65.929	5.4233	15.7453	3.79072	4.26231	5.16004	39.6989	4.05398	13.8002	28.6998	5.76894	5.84659	4.67992	96.8968	3.30492	12.0881	5.54261	9.52367	4.9214	6.57008	4.21023	11.1553
plcg1_148	83.7036	10.392	54.6714	19.8996	18.7945	27.3608	125.851	22.4148	64.2102	84.7348	25.2604	14.7509	9.9233	162.252	15.0994	55.2983	13.5483	38.0597	14.6269	38.5625	30.5833	42.9337
plcg1_129	71.5095	9.58996	53.8807	12.2453	12.517	12.2027	63.6288	9.55398	65.9318	64.0795	15.1307	6.96686	4.45644	72.4981	9.62121	20.3816	4.1875	24.3864	7.52178	10.6127	7.02083	15.6619
plcg1_112	16.0758	2.13258	8.1553	2.10606	3.32955	4.69602	12.9602	3.42708	11.661	16.0928	3.19697	2.37405	1.95928	27.7102	2.10606	10.7576	3.93087	4.06061	3.19697	2.54735	3.19508	5.69792
plcg1_98	25.9953	2.61837	7.02746	2.77936	2.79451	8.55871	22.7263	4.23769	59.3002	44.7547	4.05587	17.7983	5.22538	22.5275	15.6922	12.0038	5.31061	5.58617	3.83712	3.88826	3.54072	5.23769
plcg1_85	19.2178	2.32102	5.17424	2.93939	2.87973	5	12.929	2.68561	32.6875	19.2405	3.91098	10.2206	2.73011	17.2197	4.54451	2.69034	3.07102	3.50758	2.42992	2.41667	2.70455	3.26515
plcg1_74	21.1288	2.35701	4.24053	2.38447	2.9053	3.28314	8.99053	2.375	7.42803	7.79261	5.44508	1.99053	2.80019	21.428	4.52178	3.75	3.05492	4.91004	2.80114	2.43845	2.27557	4.04451
plcg1_65	10.7216	2.06534	2.72917	2.27178	1.93561	2.6392	6.61648	2.37121	3.98769	5.57008	3.2339	3.13731	4.26326	18.8598	4.56913	3.86837	3.67708	4.06439	4.76042	3.33333	2.89962	7.42424
plcg1_56	5.43466	2.36458	2.33712	2.36174	2.86364	3.14773	3.85322	3.6411	4.80492	3.89962	4.23295	2.40057	2.49432	8.7036	3.09091	2.86269	3.49148	3.11648	2.80966	4.12121	2.73011	6.01136
plcg1_49	3.08523	1.83807	2.5161	2.38258	2.36174	2.57197	4.89678	2.15625	3.25758	3.59091	4.73106	3.96591	3.97822	6.37216	6.19413	3.40909	3.77936	3.98011	3.39015	3.06061	2.55208	5.45549
plcg1_43	12.3864	12.2254	8.29451	6.32292	9.37973	4.8267	4.36174	14.072	14.3381	7.85606	19.607	30.7008	37.5805	25.8835	38.25	15.8949	36.3485	28.1979	40.4924	32.6695	36.0038	45.447
plcg1_37	3.66004	3.01799	2.37973	2.7036	3.94886	3.4053	2.80398	4.8911	5.27841	2.5303	5.83333	5.0303	5.85606	4.08523	5.5947	4.49053	5.23295	5.96212	8.65341	5.92992	7.40625	14.5057
plcg1_33	3.22822	2.17708	2.1108	2.86364	2.74811	2.49242	2.37121	2.6089	3.06345	2.2036	5.13731	8.625	8.8608	4.16572	6.76136	6.58902	7.97727	6.36837	9.5928	4.16193	10.8172	20.5104
plcg1_28	2.54072	1.95833	2.15341	2.20549	2.36837	1.96023	2.27462	2.57576	2.59091	2.6108	5.28504	6.42992	4.94223	4.84659	5.96212	4.5625	5.44129	4.94697	6.10795	3.11742	4.61932	14.1288
plcg1_25	21.4006	20.9593	27.0833	22.5047	22.9848	16.7263	27.6742	21.9536	21.4602	16.9792	12.5767	32.9119	34.0597	42.4545	35.3163	34.9394	40.9148	49.8049	56.9451	40.7254	40.1288	58.3295
plcg1_22	8.81061	11.4848	10.0492	8.64962	11.8551	14.8788	16.7027	11.4186	9.58239	6.47727	8.35985	15.5492	11.3419	15.5729	9.58523	12.2443	11.0502	19.0824	23.4782	19.8816	18.7273	32.1998
ptk70_291	7.00379	6.29545	5.44697	6.43561	6.80398	5.95739	6.31061	6.51042	7.08049	7.48011	9.35511	7.52462	8.93939	9.05398	8.07292	8.28409	8.71212	7.80303	7.97254	7.09564	9.52746	9.22443
ptk70_256	3.62784	3.82197	3.56913	3.77841	4.70265	4.51894	3.78125	4.64962	4.04451	4.48295	5.82481	5.00284	4.98106	4.38352	5.8428	6.03977	5.75284	5.05398	3.8428	4.2642	6.27652	6.30114
ptk70_223	4.78314	3.66667	3.97349	3.07008	4.04072	4.4375	3.41761	3.625	4.18276	3.60701	5.64962	8.32481	6.5142	8.33617	8.04924	6.57481	5.6392	4.5928	3.82102	4.10227	5.58996	6.90151
ptk70_194	99.4744	9.72633	24.3371	7.65057	9.72349	14.339	15.9536	4.23106	13.7263	20.3116	7.01326	7.07386	6.86648	36.1411	8.76231	7.58239	7.77083	10.7386	4.2642	6.10606	5.79356	5.58144
ptk70_169	22.5313	3.21686	5.62879	3.94886	4.48201	5.29735	9.03883	3.07765	5.16193	6.60511	7.15909	5.52936	5.15814	41.4754	6.03883	7.14394	5.44034	7.63068	3.81818	5.10322	4.38258	6.00568
ptk70_148	29.5587	3.45644	14.9205	8.00379	7.70833	16.7121	42.4527	4.4517	10.0028	17.3049	9.55303	13.0777	7.33333	81.5975	6.53504	34.9858	7.00284	14.1165	5.25758	31.1297	30.2803	19.6913
ptk70_129	12.8182	3.64678	9.40341	4.86174	3.60417	3.9375	8.36742	3.47349	6.90341	7.00284	6.64394	7.42803	3.69223	21.1951	5.10322	8.33712	3.96496	8.58617	3.31439	8.38258	5.57008	7.4678
ptk70_112	5.51042	4.03977	4.27462	3.86553	3.05682	2.97822	4.47822	3.66572	4.25663	3.55682	6.65341	4.91098	3.89015	26.6278	4.44413	4.52746	3.19413	3.94318	3.38542	3.4517	3.7642	6.37973
ptk70_98	12.107	4.48864	4.60701	4.20739	5.43371	7.6392	18.1477	3.60038	37.7841	26.5682	7.36932	12.9489	4.38731	17.3466	13.34	7.46686	4.96875	4.42992	3.46591	4.73201	4.15246	8.40152
ptk70_85	12.3996	3.58996	5.22822	4.55587	4.47254	6.86269	13.1648	3.03598	21.1146	11.9309	5.77178	19.054	3.39867	9.80682	5.97443	4.02746	4.53788	3.51799	3.41193	5.23295	4.75473	6.67045
ptk70_74	8.47822	4.04261	6.57292	5.23201	5.56723	4.78883	4.62311	3.61269	4.79167	4.96023	4.72633	5.7983	16.1458	10.1856	3.9536	6.14205	5.17992	5.625	6.17708	7.6108	4.66098	10.4896
ptk70_65	4.28788	2.9375	4.47348	4.22727	4.96023	4.64678	4.23769	3.84091	3.80682	3.77273	6.16856	10.3608	9.75473	6.12405	7.58996	9.92898	7.63352	5.58144	4.39015	5.79356	5.62405	9.83239
ptk70_56	5.10417	4.8286	4.97727	5.0767	6.16098	5.40057	5.71591	4.33807	3.85795	4.2178	7.75568	14.1799	8.34564	4.36932	4.25852	4.59091	4.76799	4.73958	3.91099	4.70549	4.89015	8.61932
ptk70_49	5.69318	4.79545	5.37121	6.53504	7.43939	5.34943	4.10322	3.81155	4.23485	5.00189	7.69886	7.10322	5.73769	5.92045	6.63542	5.25568	4.29924	3.99432	4.59186	3.71496	3.75758	5.95833
ptk70_43	5.74053	3.63826	4.8892	5.23769	4.7358	4.40436	4.28883	4.49242	4.26042	4.34849	8.13352	7.75095	5.88258	5.37405	6.05871	5.5767	6.19318	6.07765	3.9053	3.87784	5.00473	7.87879
ptk70_37	4.64678	3.92045	5.65909	5.70549	4.61174	5.03977	3.75852	3.35038	3.80398	3.96212	7.5161	4.98485	3.57102	4.36742	5.13068	4.7803	5.18561	4.46023	3.3608	4.11458	4.37689	7.33807
ptk70_33	4.10038	4.73864	4.66477	4.80777	3.10417	3.51042	4.08712	4.03314	3.54451	3.8608	7.21023	4.36364	4.02841	4.69697	3.95833	5.38542	5.0142	4.4858	3.44697	4.07576	3.55303	6.85511
ptk70_28	4.00852	4.48769	4.20549	5.66761	3.83333	3.5322	3.72822	3.66383	4.29356	3.27652	6.43371	4.75284	4.88636	4.69602	4.62595	4.55966	4.59091	3.63068	4.1392	3.91951	3.60227	5.38636
ptk70_25	3.73295	5.14583	4.58996	4.67708	5.83807	5.7642	4.21496	4.80492	4.5928	3.47159	8.95644	5.01136	5.18087	5.61458	5.1392	4.99905	4.57102	4.47254	3.95833	3.95833	4.10511	7.44981
ptk70_22	6.37595	7.4678	9.58712	8.8608	9.78788	8.76515	5.39394	8.78598	7.21401	7.05966	11.7121	7.81913	5.68276	5.62027	6.06913	7.36364	5.95833	5.9214	6.02462	6.47822	7.9858	9.29356
pY_291	8.31818	10.8523	10.7803	8.75095	18.321	10.9015	11.3201	7.26042	7.17424	7.31913	8.49621	9.42045	10.9593	15.4091	9.01515	10.5606	12.2424	12.2386	12.5597	11.2955	11.3759	13.0331
pY_256	5.37973	5.95833	6.47348	2.91193	6.69318	3.82386	7.19697	3.74621	2.86837	3.82292	3.65057	4.63826	3.27083	6.25947	3.68277	4.33239	4.05208	3.29735	4.23485	3.71402	3.11837	5.95549
pY_223	13.5616	4.61648	4.89773	2.32576	2.9053	4.94602	15.3608	2.7339	3.37405	5.52652	3.88068	5.77273	2.07102	20.2936	3.49527	2.77841	2.39299	2.62879	2.37595	2.59754	2.21023	8.15246
pY_194	123.681	30.3267	52.196	22.1705	14.6903	30.9991	65.0189	5.48769	33.2045	52.7775	10.0928	5.33712	2.7642	101.541	8.56818	23.5455	7.9697	18.3447	5.2822	5.70076	3.23674	11.1402
pY_169	101.107	6.23106	33.4375	3.19413	8.1089	9.90436	85.3674	12.1051	36.303	42.3201	15.4924	6.51799	3.82197	130.203	7.1089	39.2519	4.62311	15.678	4.72727	6.71686	2.55587	9.44697
pY_148	89.8466	13.8684	55.8996	30.6089	23.8854	54.142	108.822	26.8125	46.7064	60.018	64.4119	22.9877	8.78883	126.348	6.94602	78.6761	17.5521	33.6136	6.41761	45.4148	32.7992	37.5038
pY_129	93.4138	7.03409	46.393	6.93371	6.49811	14.0616	81.2509	4.51136	40.2898	75.5445	15.7159	7.05303	2.10701	114.502	2.85417	21.9053	3.25189	13.9782	2.60606	13.9527	5.19792	14.5407
pY_112	38.3759	2.63258	10.1581	2.19129	2.43182	3.31913	44.1572	3.03598	11.9328	22.8722	5.97064	2.80682	2.28598	118.217	2.72254	9.29924	2.71212	3.43561	2.33712	2.77083	2.14299	3.38068
pY_98	25.0975	2.02462	9.25758	2.54545	2.28598	3.85701	36.5966	2.61553	18.7273	16.7244	7.4697	6.89583	2.25852	46.5644	3.78598	19.5464	4.79072	2.93466	2.35701	3.94792	4.15436	4.85795
pY_85	56.1544	2.73864	17.6032	2.88826	3.13542	3.49716	40.3258	4.42045	26.3409	14.7396	9.12026	8.64015	2.64583	70.7377	5.60985	9.01894	2.52178	5.24621	3.57292	3.87689	3.26894	5.44318
pY_74	38.6913	2.70076	7.87311	3.20833	3.61458	3.61364	36.2746	4.49716	17.178	20.0237	15.9062	3.2178	2.40057	48.5795	3.71023	3.1411	2.24527	3.17519	2.5928	2.7642	2.35795	4.25758
pY_65	17.7557	2.04167	3.06629	2.37689	2.39962	2.3608	16.4773	2.0786	3.27841	4.87595	4.56818	2.77652	2.19981	26.392	2.14678	2.9072	2.21496	2.42045	2.70265	3.08902	2.90246	4.67614
pY_56	8.03883	3.0322	3.14773	3.38352	2.76799	2.78788	5.65151	2.34564	3.59754	3.2178	4.58523	2.54072	2.36458	6.63068	2.32197	2.97443	2.39867	2.85606	2.98106	3.1392	2.79451	4.0625
pY_49	5.36269	2.94886	3.35417	3.04167	3.01799	3.04167	4.35322	2.33523	2.95739	3.64299	5.25	2.62784	2.61648	6.1089	3.23106	3.03409	2.7358	3.33712	3.01515	2.68277	2.81913	3.56155
pY_43	13.6458	9.91856	7.74148	6.97064	7.69697	4.83807	7.11932	14.4801	13.5	9.0786	18.857	17.1998	18.0985	19.054	14.7377	7.0786	17.9271	15.0985	13.4848	9.68087	19.7159	28.0919
pY_37	6.17235	7.09754	4.04356	4.23201	3.89678	3.7983	3.85985	5.3267	5.72443	3.43371	6.64205	3.22538	3.04924	3.27178	3.22538	3.0303	2.46591	2.87595	3.34186	2.28598	2.8428	6.08617
pY_33	12.1875	4.75095	5.03314	4.18561	2.86174	3.54545	5.56913	4.28977	6.02178	4.18182	5.0928	8.84091	7.03599	8.99811	6.00758	4.89489	5.1733	6.12311	5.15814	2.84186	4.9375	11.2244
pY_28	9.76231	2.84659	2.74337	2.82292	2.59848	2.74053	3.03598	3.13258	3.46212	2.88826	4.14867	3.72443	3.18087	7.75663	3.43466	2.56155	3.23485	2.90436	2.53693	2.60322	2.33049	4.58996
pY_25	12.4792	13.4072	18.5634	14.7964	15.3617	10.1411	11.1117	13.7064	16.8475	14.5199	11.2812	24.0265	18.4754	23.232	15.9687	17.8239	20.4697	24.6903	24.4669	19.1705	17.5398	32.7169
pY_22	8.88542	12.6884	12.3314	11.4422	9.82197	7.64867	8.32576	6.65246	10.4451	9.87121	9.31534	14.1553	10.1335	14.4754	6.62689	9.18939	9.22064	15.3182	11.6307	11.3504	12.6752	17.125
sap_291	19.1837	26.1894	16.4754	6.82102	21.7405	6.55492	25.6297	11.2519	8.1089	7.68655	12.2472	19.6723	50.3371	39.9432	24.1146	15.5805	29.4015	15.678	9.84564	7.59186	8.89773	29.9602
sap_256	15.7348	28.4593	9.32292	2.14299	17.5729	2.54924	17.4214	5.50947	5.38447	2.86932	7.79167	34.7093	67.7538	30.892	36.9593	6.49148	31.1335	15.8068	5.13163	2.38826	2.36553	39.4006
sap_223	13.4242	22.2216	6.25663	4.01515	13.8352	3.06818	9.94792	2.45928	7.25	5.08144	8.00189	58.5767	47.2434	27.9223	50.7992	2.84848	35.6117	15.2699	3.04072	2.52746	2.42519	85.8438
sap_194	20.6354	9.37216	6.39299	3.95265	12.1117	3.58996	7.3125	1.57102	5.75947	6.14867	3.85795	36.9091	21.7614	40.9962	37.7803	4	24.8627	22.9754	4.57386	2.55114	6.05114	115.274
sap_169	7.90436	3.85322	5.66761	2.2822	5.16667	2.64489	4.43655	1.88352	4.24432	6.82197	2.8447	7.80776	8.01231	35.8873	12.6146	3.2642	12.3731	15.2377	3.79356	1.74716	3.78788	46.196
sap_148	3.1572	1.98011	2.30208	2.55966	2.7983	2.19413	2.28504	1.74053	1.47538	3.25189	2.46023	1.77841	2.35606	15.7064	2.73011	1.94886	3.92519	6.73769	2.21023	1.87689	1.86174	9.60227
sap_129	2.47443	2.24811	1.72822	2.27652	2.20455	1.77178	1.78598	1.84091	1.68655	1.71591	2.91288	2.02746	1.83333	11.0691	1.71875	1.75379	2.02746	2.94697	1.95265	1.54545	1.68466	3.35227
sap_112	4.88636	2.15814	5.32102	1.7197	2.10417	2.125	2.58333	1.77083	1.47443	1.85322	3.83712	2.26231	2.1392	3.64205	1.85701	2.05777	1.90909	2.06629	1.77841	1.9839	1.71402	2.81061
sap_98	2.77557	2.16761	2.33712	1.8125	1.60322	2.55871	3.62973	1.43087	5.49053	3.84943	2.31629	2.93561	1.91193	2.92424	2.81345	1.71496	2.17424	1.94318	1.88636	2.06061	2.36364	2.69223
sap_85	2.17424	1.50189	1.5786	1.25379	1.40152	1.66288	1.86269	1.34375	3.24053	2.30777	2.7822	1.97917	1.6572	1.98295	1.86269	1.48769	1.2964	1.55019	1.76515	2.22443	1.90909	3.3428
sap_74	2	1.89867	1.78125	1.45455	1.63731	1.61174	1.75852	1.38826	1.3892	1.41761	3.04261	1.89299	1.46117	2.54735	1.80587	1.18182	1.59564	1.56534	1.75284	1.74905	1.87973	2.88352
sap_65	1.86837	1.90152	1.73485	1.8608	1.62216	1.4858	1.52462	1.82481	1.78977	1.54356	2.24621	1.86648	1.86837	1.62879	1.63352	1.45455	1.26326	1.88826	1.99053	1.58049	1.49811	3.75095
sap_56	1.94981	1.69886	1.54735	2.11932	1.52652	1.46875	1.65625	1.55587	1.61458	1.52841	2.3911	1.83523	1.39489	1.62784	1.52936	1.34943	1.78504	1.5947	1.70928	1.67424	1.45455	2.81534
sap_49	1.73295	2.12311	1.63731	1.88636	1.91383	1.6089	1.40814	1.94034	1.43655	1.49053	2.39205	1.95455	1.62973	1.42235	1.62689	1.63731	1.38068	1.80398	1.74242	1.57008	1.61648	2.92235
sap_43	3.57292	4.56723	2.71117	2.54735	2.75379	2.31439	1.56818	5.0947	3.94318	3.3447	4.78598	4.30492	5.13163	4.13068	3.42519	2.44508	4.88447	4.17708	3.91761	2.29356	3.84375	4.80114
sap_37	1.91098	1.70833	1.60985	1.8125	1.48958	1.85701	1.76515	1.55019	1.59848	1.41288	3.02462	1.47633	1.47538	1.42992	1.4697	1.46591	1.45928	1.70739	1.88163	1.79924	1.59186	2.83523
sap_33	1.92045	2.125	1.93182	1.96212	1.77841	1.81345	2.15152	1.75663	1.77178	1.6714	2.64678	1.69129	1.78504	1.32481	1.60038	1.57765	1.3286	1.7661	1.72443	2.00189	1.55492	2.66098
sap_28	1.87121	2.05019	1.8286	1.97254	2.12216	1.86648	1.85701	1.63826	1.71402	1.58996	2.39394	2.02367	1.8589	1.50473	1.64962	1.79356	2.00473	1.60795	1.80587	1.51894	1.625	2.92992
sap_25	2.80019	3.72064	3.16856	3.30871	3.42898	3.02841	1.77652	2.14583	2.13731	2.05492	2.87216	5.11269	4.57008	4.9214	3.88163	3.88447	3.29451	5.12216	5.26136	3.61553	4.5767	6.95265
sap_22	5.17898	6.29924	4.90436	4.33239	3.33428	3.10795	2.95739	3.41098	4.26515	4.83144	5.5947	4.0464	3.7964	3.46212	3.7036	3.2642	3.09943	3.43845	3.62216	3.38731	4.98674	7.05966
sck_291	15.6269	15.3788	10.9015	8.03598	14.964	6.95833	10.2557	11.7623	7.97538	7.67045	8.79167	7.88352	9.14489	7.8911	7.13352	7.63826	8.28409	7.42235	7.13826	8.12405	7.25284	8.45644
sck_256	7.81345	13.3835	12.6411	8.6875	13.1619	9.01989	8.85038	14.9432	7.07197	3.38542	4.81534	3.25284	3.95076	3.44602	3.76894	3.20076	3.85795	3.3428	3.21212	3.80777	3.31723	4.53788
sck_223	12.804	9.58239	9.42614	12.8116	10.9025	12.3542	9.07765	8.15625	6.95739	4.33333	4.0625	3.4233	3.52557	4.35511	3.16098	3.16572	2.97917	3.3447	3.15436	3.50852	3.27462	4.35038
sck_194	157.794	27.4403	65.1998	25.9081	19.16	38.4744	58.7301	8.39015	34.1278	94.1023	6.24053	3.7017	3.45455	28.8314	3.49811	5.24053	4.3428	8.3267	3.45455	4.61932	3.53788	4.00663
sck_169	38.7301	4.17424	9.1733	8.60701	8.33144	13.9006	32.9792	7.24905	4.87784	13.8513	4.09186	3.39773	2.98295	12.2235	2.68182	2.6572	2.68277	3.45076	3.28125	3.87027	3.18371	4.21402
sck_148	62.6297	6.46591	33.8172	7.13352	8.44224	9.37784	123.101	4.52083	26.3513	53.2689	6.46212	3.49811	2.83902	129.86	5.72917	12.4612	3.55019	8.83333	3.37973	5.67045	6.26515	4.875
sck_129	16.2794	5.7661	8.35133	3.89299	3.93087	4.88826	18.3949	2.80966	13.3987	12.6638	5.1411	2.86458	3.2339	31.9981	3.18466	4.99337	3.08996	6.50189	3.50663	3.67803	3.03883	3.92519
sck_112	5.67424	3.08617	3.43182	2.72254	3.1572	3.49432	5.22064	3.21307	3.29167	3.70549	3.94413	3.41004	3.25758	9.66572	2.54924	3.21023	3.29261	3.7197	3.13636	2.85322	2.77746	3.90909
sck_98	10.1544	3.70549	3.67614	3.81629	3.12689	6.20455	16.214	3.96023	15.5909	14.8636	3.48958	8.42708	4.30398	8.5928	6.39583	5.43655	3.35227	4.06724	3.08617	3.08144	3.59943	4.32102
sck_85	6.40246	4.55114	4.35133	3.3589	3.19034	3.77841	5.94223	3.56534	9.53504	8.26042	3.3428	3.10133	3.21117	3.125	3.02841	2.87784	3.37405	2.99621	3.14394	2.8447	3.16761	4.39299
sck_74	12.0606	3.59564	3.86269	3.1553	3.19223	3.6108	3.80492	3.13447	3.42424	3.44981	4.30492	3.15909	4.18087	3.29924	3.51989	3.31723	3.08333	3.15814	3.21875	3.16856	2.92803	4.13826
sck_65	3.59848	3.90814	3.6875	3.0767	2.68277	3.65246	3.33428	3.23958	3.4839	3.94318	4.35606	10.7178	9.76136	9.72538	10.1591	11.1297	13.9498	8.62311	10.9223	9.02936	6.46591	16.2415
sck_56	5.25663	7.06818	4.67045	3.84186	3.00189	9.53504	3.79924	3.68371	4.29167	5.71686	7.77178	5.55587	4.04261	3.78598	3.41572	3.93087	4.19318	3.46212	3.41477	3.94413	4.07008	6.31534
sck_49	4.20928	3.78598	3.46686	3.04924	2.77746	2.97538	3.0947	3.07955	3.48011	3.9375	4.75663	2.58144	3.17992	3.60038	3.37027	3.20833	3.40246	3.23864	2.88542	3.30303	2.95833	3.45265
sck_43	3.99242	4.7803	3.79735	3.75379	3.46307	2.93277	3.55966	6.08807	5.17424	4.02557	6.16193	5.62027	6.87879	6.99148	6.21591	5.05208	9.30871	7.57292	7.78314	4.7983	4.98864	7.96023
sck_37	3.11269	3.58617	3.14867	3.02746	3.61174	2.97159	3.45455	3.82481	4.49148	3.50284	4.59186	3.51705	3.71307	3.10322	3.02652	3.43655	3.95833	3.15057	3.15057	3.01042	2.77936	3.73769
sck_33	3.3608	3.32576	3.6411	3.30303	3.33902	3.71686	3.18277	3.26705	3.5483	3.33712	3.85795	4.02746	4.01136	3.24053	2.82765	3.31723	3.14867	3.39015	2.98485	3.21117	3.3267	4.72822
sck_28	3.81818	3.37121	3.74621	3.32102	3.55966	3.14394	2.98674	2.78977	3.26042	2.92424	3.88068	3.68277	3.58523	2.82197	4.0303	3.41951	2.65909	2.64773	2.64583	2.84754	2.84659	4.39299
sck_25	4.15814	4.97064	4.86648	5.67898	7.17045	6.95833	6.62595	5.41383	5.16477	6.00947	6.38258	6.7964	3.80208	7.08523	5.02936	4.67708	6.26515	7.07197	5.99905	5.23674	4.4858	8.38542
sck_22	6.99148	9.04735	7.48201	7.6572	8.25189	6.53883	6.82955	7.22917	8.44697	6.70076	7.71402	5.85322	4.78693	4.57102	4.09375	4.64299	4.63447	5.75852	4.78409	5.30871	4.77651	6.97633
sh2b_291	5.47349	5.58902	6.05492	5.00568	5.15341	4.37311	4.65151	4.64015	5.58523	6.26705	6.8589	6.38542	8.62311	8.68182	9.01799	8.01799	8.875	8.39583	9.01989	9.65814	10.3778	9.64299
sh2b_256	2.39015	3.17045	3.09848	3.00095	3.22254	4.20549	6.21496	3.64394	5.47917	4.11174	5.24905	3.31061	3.68655	4.62689	4.08807	4.28314	4.75758	4.35038	6.08239	3.90246	4.81629	5.96686
sh2b_223	4.55019	2.81345	4.13542	4.17045	4.23769	3.10133	4.88826	3.62216	6.40436	5.27178	6.2661	4.05871	4.6572	17.1127	4.99148	5.33712	4.39299	3.91667	4.6089	4.40814	4.44413	5.91761
sh2b_194	66.8835	5.0303	8.33712	4.4233	5.79167	4.24053	23.4934	5.65151	28.1335	19.9782	15.8835	2.99811	4.62784	24.7472	5.01136	5.45549	4.58996	11.2093	3.87595	3.43087	5.60606	5.49621
sh2b_169	10.2273	3.38826	5.25474	3.37121	4.0767	3.48011	16.4555	4.70833	6.76231	8.07955	6.38542	3.32955	3.89678	11.3144	3.62121	3.41098	3.48295	6.00474	5.08807	4.40625	5.41288	4.38731
sh2b_148	36.5199	4.9072	16.8835	4.72727	5.98201	7.91193	106.818	6.7642	22.1136	35.4299	7.5625	3.47822	3.76326	27.5426	3.3428	6.4839	3.55208	5.56345	3.93466	5.23769	6.46117	5.39867
sh2b_129	17.4384	4.45265	12.0123	5.47348	4.48295	6	17.8314	4.4214	10.464	7.74242	5.84091	3.39962	4.48485	12.8589	3.33996	4.14583	3.00379	5.10038	3.39773	4.15341	5.09754	6.96023
sh2b_112	5.67424	3.8911	6.01515	4.00379	4.73769	4.72633	4.50189	3.68655	3.72633	4.24337	5.46875	4.09943	4.38447	5.18371	3.56439	3.28883	3.71875	4.17424	3.51515	4.23106	4.55777	7.44981
sh2b_98	18.9555	5.65909	9.67803	5.38447	5.93182	16.4943	30.7519	4.84091	84.8949	64.233	6.71686	11.1818	7.23106	10.517	12.4896	6.01326	6.4697	6.13542	4.50095	5.19792	4.40246	7.8125
sh2b_85	10.9119	4.40152	10.036	4.66856	5.20928	11.483	22.2055	3.34375	39.6222	15.8295	6.00568	19.2396	6.08049	8.08807	7.53598	4.03977	5.44792	4.10417	3.91193	4.09375	4.17235	5.34186
sh2b_74	4.49527	3.97822	8.32386	3.76894	5.03409	5.22822	5.03314	4.19034	4.45076	4.83712	6.25189	5.03314	6.15057	5.10701	5.0947	5.7036	5.10322	4.36364	3.7339	3.37595	3.60227	5.6411
sh2b_65	4.27367	4.97727	8.33333	3.27557	4.02841	4.89583	6.89678	4.21496	6.12973	6.50095	8.79072	10.6572	10.8286	9.70833	10.84	8.9214	8.78977	6.94129	6.46307	5.89205	5.64678	8.5786
sh2b_56	4.0303	5.05114	7.12689	3.89678	5.21496	4.3286	4.62784	3.44792	4.97443	5.67614	6.34564	6.26799	5.42708	5.34754	5.64962	6.26515	4.15625	4.26989	3.75663	3.70928	3.76799	6.34564
sh2b_49	4.16951	6.05492	6.82008	5.16004	5.23295	4.36458	5.72159	3.2983	4.94034	4.59754	8.09659	9.51231	16.786	11.3759	10.8419	9.85227	9.00095	8.09375	7.80777	4.62973	3.52083	8.47727
sh2b_43	5.08617	7.48201	6.49811	5.95455	6.48864	5.4697	5.56439	5.67519	4.36364	4.94697	7.4536	8.48864	10.3409	8.44697	7.55966	7.75095	8.83049	7.9858	6.73485	5.37595	6.08523	10.0805
sh2b_37	4.73769	4.74621	4.31818	4.24053	4.73295	4.25	4.26136	4.76326	3.45833	4.21686	6.7017	6.19224	6.76799	6.28125	6.95928	6.03504	6.83901	6.53504	5.31439	4.73011	5.09186	6.77652
sh2b_33	7.08144	3.52652	3.84754	4.18276	5.07008	3.54261	3.92045	3.99337	3.81061	3.38542	5.90152	8.9858	10.0237	6.75189	7.67424	6.98201	7.14394	6.81629	5.73201	4.42045	3.61174	7.30682
sh2b_28	6.80019	3.69413	5.14867	5.32197	7.20833	5.26894	5.5464	3.89773	5.47443	4.24905	7.25284	17.3646	9.84186	12.8722	10.8731	7.83428	8.63068	9.19318	12.3314	4.7983	5.79072	9.90246
sh2b_25	12.7036	17.9886	26.392	33.8239	24.1127	20.2074	19.7216	21.3551	24.1742	18.7869	25.9792	39.4991	26.5161	32.4129	22.714	25.8116	29.1288	38.7652	34.6534	22.5369	26.1439	46.3873
sh2b_22	30.7216	29.429	29.9053	27.1951	20.6932	11.9886	14.5	15.892	22.8816	12.3731	14.3078	12.6004	8.6553	7.40341	7.44886	7.78504	8.45739	10.0985	11.3021	9.17235	13.5483	24.3466
shca_291	10.3712	8.73295	6.83333	7.58901	7.4072	6.00852	6.64867	6.62879	6.83712	8.1411	10.7718	8.91099	8.99811	8.99053	9.13826	9.16667	8.57576	8.97349	9.85322	10.7746	11.7831	15.2453
shca_256	3.74905	6.0322	4.17614	4.05871	4.00663	4.78883	5.02557	4.19413	4.07481	4.62121	8.1572	4.0483	5.37973	5.10795	4.70928	4.64489	4.3892	3.55966	5.04072	4.90341	4.94318	7.71875
shca_223	4.97633	4.00947	4.43845	3.74621	4.31913	4.90152	4.4697	4.17992	4.64583	4.20549	8.24716	3.91572	3.30208	3.99811	3.83333	3.7036	4.26136	3.95265	3.7178	3.9839	4.32481	7.49527
shca_194	129.809	6.15057	7.83996	4.4858	4.82576	4.6875	7.74242	4.46686	15.8172	11.4934	20.1998	4.29735	3.83523	18.358	5.34564	4.52273	4.42898	8.53314	4.1411	5.57576	4.09848	8.79261
shca_169	12.3674	4.10038	4.03883	3.96117	3.44508	4.76705	10.1316	3.82481	5.76231	4.94792	9.08144	5.22254	5.42519	7.69508	4.44697	4.13447	4.80208	4.15625	3.84186	5.49716	4.68939	7.81155
shca_148	17.893	3.60227	8.39678	3.64015	6.21402	4.44034	64.3494	3.82386	9.2178	23.5237	9.48958	4.24432	3.57765	22.1828	5.04924	4.55208	3.69129	3.97064	3.91572	4.32292	4.33807	6.72917
shca_129	5.54924	4.1733	3.77367	3.76799	3.96307	3.6733	7.85133	3.82386	5.15436	5.9214	9.45549	3.77273	4.26515	6.97064	3.5786	3.44981	3.43371	3.29451	3.7661	3.39678	4.12027	6.70833
shca_112	3.49148	3.99621	3.64015	4.78883	3.37121	3.29451	4.4678	3.78314	4.35701	4.50947	9.43087	4.10606	3.53693	4.19792	3.50379	3.59659	3.35985	3.56629	4.03693	3.40436	3.64962	6.49621
shca_98	6.97159	3.76136	5.16288	4.36269	4.60417	6.07197	17.1875	3.97443	30.4536	17.4413	14.2045	6.24526	4.83617	6.0303	5.31345	3.95928	3.85322	3.88258	3.73485	3.84564	5.27273	6.84849
shca_85	6.91572	3.57481	4.13258	3.89773	3.98201	3.21402	5.49148	3.38731	7.86269	5.99905	12.785	7.11837	4.82292	4.79924	4.76894	4.03125	3.40246	3.5786	4.08428	4.07008	4.19886	5.37121
shca_74	3.76989	3.69981	3.88826	4.08523	4.15057	4.60133	4.10511	3.4233	4.68182	4.68561	9.00947	4.2803	5.51231	3.27462	3.57576	4.25284	3.58239	3.39773	3.77367	3.8892	4.47822	6.78788
shca_65	3.53883	3.92992	4.66856	3.55303	4.12027	3.68561	3.71686	3.97822	4.7642	4.94981	7.54072	3.46023	4.19223	4.09564	3.30587	3.44602	3.85133	3.51136	3.71686	3.66761	4.38447	6.01799
shca_56	3.5464	4.02178	4.35511	4.5322	3.99621	4.4858	4.15909	4.22443	4.15341	4.01231	6.91383	3.57292	4.04451	3.72633	3.10606	3.55398	3.8267	4.50852	3.93466	3.93182	4.14773	6.44224
shca_49	4.28598	4.42045	4.55777	4.84375	5.45739	4.23769	4.19697	3.62121	4.17803	3.58144	6.52652	3.47443	3.70076	3.70265	3.61269	4.125	3.45549	4.76515	4.00095	3.65436	3.38352	6.39205
shca_43	5.06818	5.49337	5.14015	4.3286	4.77651	3.9678	4.11553	8.08523	6.1572	5.06155	10.3617	5.00473	5.37311	5.13636	4.64678	3.74432	5.92614	5.64394	5.46307	4.21307	5.77936	9.05208
shca_37	3.54735	4.22254	3.9072	4.56723	6.34091	4.66477	4.46591	4.21307	4.10606	3.41288	7.33333	4.32386	4.15152	3.46496	3.83428	3.39678	4.36364	4.0142	3.91477	4.12973	3.83333	8.06629
shca_33	2.71023	3.32197	4.33428	4.58523	4.08807	4.99337	3.82102	4.28883	4.08996	4.09186	8.56724	3.24527	3.29261	3.2358	3.84943	3.06629	3.72064	3.29924	3.51326	4.1733	3.52936	6.62026
shca_28	3.62121	3.35985	3.83617	4.31818	4.05114	3.54451	4.1392	4.30966	4.18845	4.5483	7.97443	3.26326	3.71875	3.05019	3.65341	2.91383	3.32292	3.59754	3.45644	4.24053	3.86932	6.17708
shca_25	3.33049	4.63826	3.82386	4.60133	4.6553	4.28788	4.08144	4.72348	5.12311	4.7822	9.59186	4.60795	4.35417	3.66761	3.54261	4.05682	4.72064	4.14299	4.36837	4.7983	5.33996	7.52651
shca_22	7.78504	8.19129	5.75568	6.05398	5.6875	5.31439	5.02841	4.7803	5.46875	5.54072	9.70644	8.35322	5.4858	4.74432	4.8428	4.9214	5.83712	5.16761	5.5161	5.39489	6.88731	9.51042
shcptb_291	18.5152	18.1629	20.1998	12.8191	16.7964	14.2708	18.8333	15.6591	18.4782	17.0464	21.5142	10.2027	12.4044	14.4195	15.0312	11.5559	10.8807	9.87595	11.2055	11.3778	9.32955	11.2557
shcptb_256	39.1269	26.5644	30.5805	28.5881	23.9148	17.8949	18.8381	11.447	21.2652	16.2557	22.8608	20.1619	19.5294	15.9451	17.5227	14.7566	12.8153	12.4858	15.1714	9.54924	11.6458	13.6127
shcptb_223	126.461	94.589	94.8561	112.051	87.3475	102.872	105.728	104.477	120.403	108.308	129.118	130.916	125.124	119.016	112.389	101.942	95.822	110.476	110.456	90.3845	86.2812	71.1373
shcptb_194	169.508	110.242	134.885	93.4299	105.478	126.156	125.715	37.4015	107.329	119.723	29.4877	38.1146	33.6619	132.993	71.8191	69.1686	63.1723	115.406	38.5975	56.4337	50.1364	79.0322
shcptb_169	146.071	23.3703	35.7055	18.3627	13.5322	22.7273	33.4337	8.73011	19.2282	26.8778	8.38636	11.6487	9.56534	49.0095	10.9972	16.3589	11.2282	23.7623	11.8911	13.357	12.7491	19.6278
shcptb_148	44.0928	8.21496	15.7831	10.6383	9.49432	11.5199	26.2027	7.65909	10.9697	16.9744	9.90246	9.91477	9.55587	37.4801	9.58712	17.7197	9.38163	13.9555	9.0786	9.83144	11.6193	12.6458
shcptb_129	56.0634	6.33617	12.9394	6.6714	6.36174	9.2178	15.3513	6.8447	8.88163	12.0189	6.22917	5.53504	5.0625	15.6705	5.16193	4.33428	4.38636	8.62311	7.07102	4.61364	5.85795	8.04167
shcptb_112	36.3134	5.51989	8.14489	4.83428	7.80114	5.58712	8.81439	6.23295	10.1155	9.00852	6.83333	4.42424	3.30398	12.84	3.19602	3.16004	4.51042	5.1089	5.44129	3.6108	4.92614	6.01326
shcptb_98	40.3542	3.79167	8.04735	4.67614	5.81439	9.97254	7.23674	5.4839	8.44981	9.75379	6.42708	4.68939	5.18277	7.48201	4.60417	5.40341	5.1089	4.27841	4.29451	3.89773	4.22064	5.73011
shcptb_85	25.7443	3.91383	5.02367	4.93371	7.17708	9.06345	6.22538	9.04451	10.8731	8.40909	6.97443	3.40436	3.68276	4.8447	3.76989	4.10322	4.14678	4.12405	3.25284	3.2983	3.3911	5.63542
shcptb_74	81.803	4.16288	6.29545	5.7803	7.53693	7.58712	5.29735	6.25568	11.6799	8.92614	7.70076	3.39962	4.59091	6.52462	3.60417	6.06345	4.70076	6	5.4375	5.23485	3.89867	6.83049
shcptb_65	38.0161	4.56724	3.84943	6.50189	4.76515	3.67045	6.49148	8.33996	6.77936	7.16477	11.1089	4.73201	5.02841	5.55777	5.36742	4.4858	5.27936	5.38258	4.84754	4.01326	4.31818	7.7036
shcptb_56	22.429	3.9678	6.10511	3.70076	5.64867	5.98201	6.29261	7.80871	7.19697	7.05966	11.5152	4.13447	4.27841	4.9375	4.79545	4.86458	5.48011	6.69602	5.54356	4.07955	5.36458	12.7926
shcptb_49	8.82955	4.61269	5.78883	2.69318	6.21686	5.71402	6.14773	6.08617	6.84375	7.4536	11.2519	5.14962	5.53409	5.02273	4.86932	4.71401	5.14867	5.93182	5.5625	4.07765	5.06439	8.07008
shcptb_43	12.0341	4.50473	5.2036	2.9839	4.95455	5.74811	6.52557	7.70549	7.86837	7.69034	12.6259	6.25189	9.01231	8.25947	8.58049	6.91761	8.94508	7.83239	8.2983	5.7339	8.33333	11.447
shcptb_37	11.0104	5.29072	4.09943	5.21496	5.67424	5.66667	4.31534	7.71212	5.88258	4.3911	11.6922	4.7964	4.2017	4.09091	5.27273	4.375	6.41951	7.12027	5.42235	4.44981	5.56345	7.16004
shcptb_33	32.3674	3.97254	4.05208	3.63826	4.21686	5.80208	6.12973	5.53504	3.05303	5.29167	10.3816	4.17045	3.60795	3.81439	3.2803	3.4839	4.24905	4.875	3.75	3.22064	3.95076	5.875
shcptb_28	20.1913	4.44413	4.23201	3.4697	3.17045	5.02557	6.78977	7.11742	5.67235	6.90057	10.8362	3.75568	3.04167	3.27936	3.52462	3.83428	3.47159	3.6089	4.42424	2.93087	3.89583	5.78693
shcptb_25	8.32008	7.84186	6.32386	5.65909	8.25284	7.14583	9.69697	8.4858	11.9242	16.1023	9.5464	5.73485	5.57197	6.56439	6.17519	5.76042	6.56913	5.72538	6.02557	5.94602	5.52557	6.83617
shcptb_22	8.67235	8.77651	7.79545	6.0303	5.22917	8.59375	6.64678	5.68087	8.22064	6.58428	8.30492	5.32102	5.75	5.30208	3.96496	4.80492	4.91761	6.79167	7.73295	7.75852	7.7017	9.65341
ship2_291	5.99811	6.31818	8.81439	7.82197	7.19318	7.02462	7.21496	6.6714	7.76515	8.69981	9.33428	9.75379	9.95928	8.83239	8.95455	9.53693	7.53788	7.73769	6.34375	6.25474	6.3428	6.90436
ship2_256	4.61269	4.0767	4.69223	4.09849	4.57765	3.87689	4.01799	3.88447	4.63826	4.38447	6.62595	4.90814	4.5464	4.42614	3.88163	4.7358	3.75095	3.68087	3.15909	4.20739	3.80682	3.44413
ship2_223	3.38731	3.90625	4.50095	4.53883	3.54545	3.34186	3.06061	3.92519	3.65152	3.66477	7.13258	3.59564	3.25379	3.96307	3.06345	3.41098	3.1089	3.2661	3.42898	3.17235	2.95265	3.39299
ship2_194	41.3172	3.72538	5.06534	4.0928	4.77462	5.01894	6.01136	3.55777	6.20265	7.93371	8.72348	3.51231	3.75852	4.13163	3.27083	3.08902	2.87595	3.30587	3.34754	2.77083	2.78125	3.89962
ship2_169	4.60701	2.98958	3.52178	3.14583	4.33712	3.79356	7.19223	4.12784	4.43939	4.375	6.81913	3.47727	2.89205	5.00473	2.45928	3.02083	2.85606	3.03977	3.34848	3.30492	3.08807	4.0928
ship2_148	16.5038	3.34943	6.96875	5.50189	6.70928	8.82197	24.6165	3.48011	9.55682	14.9953	10.5521	4.23295	3.60606	11.1373	2.75189	6.48295	3.12216	3.85133	3.37595	3.94034	5.11269	5.58239
ship2_129	4.32481	3.91098	4.84659	3.4233	3.47538	2.82576	4.9517	3.53977	5.87595	5.76231	6.32955	3.63826	2.9375	4.63826	2.84375	2.96496	3.12973	3.33333	2.92992	3.14299	2.99053	5.21117
ship2_112	4.01515	3.9839	4.05398	3.10133	3.31439	3.52462	3.6572	4.0161	4.25284	3.95739	5.50758	3.26515	3.53788	2.89678	2.69792	2.88636	4.02557	3.49053	2.91951	3.05019	2.89489	4.48674
ship2_98	6.98958	4.04167	4.22727	4.02936	3.4697	7.92992	19.9536	4.09375	28.179	23.5227	6.63258	7.27178	4.09754	4.37879	5.33712	3.70265	3.98106	3.67898	3.0322	3.15341	3.28125	4.84186
ship2_85	5.78693	4.24811	3.69792	4.1392	3.64489	4.15151	6.7358	4.02936	11.4612	10.7642	5.66477	4.55777	3.28693	3.33239	3.29924	3.23106	2.60133	3.17519	3.27936	3.2036	3.43561	4.52462
ship2_74	3.88731	4.41477	5.13068	4.90057	4.31061	4.94886	5.51705	4.20833	4.15341	3.94602	6.53977	4.86458	16.2528	3.89015	3.34091	4.0767	3.41667	3.9072	3.56723	3.72822	3.11269	4.24526
ship2_65	4.47254	4.27652	4.74053	4.07102	4.5483	5.92519	6.26799	4.65246	4.32292	3.89015	9.58901	11.8987	16.2585	7.85322	6.37121	4.16383	3.59091	3.19886	3.29167	3.92898	2.96402	3.64015
ship2_56	6.0303	5.75379	6.2358	5.53883	6.34564	6.85133	5.61269	5.25	5.79545	4.60322	8.52083	9.05587	9.5322	4.14867	3.86932	3.6392	3.6733	3.87595	4.01042	4.07481	3.49621	5.17992
ship2_49	5.45644	5.6553	5.95644	5.24148	5.2642	6.72443	5.47822	5.62311	5.67614	5.26042	7.98864	4.84375	4.10795	4.26894	4.38447	3.55587	2.85701	3.58523	3.65152	3.46402	3.65152	5.18087
ship2_43	6.07197	6.16951	4.82765	5.03125	4.66477	4.39962	4.00284	6.67045	6.19602	5.06345	10.3153	7.63068	7.21023	6.29072	5.74337	3.44129	3.49621	4.23011	3.97822	3.2661	3.68845	4.5464
ship2_37	4.24337	3.96307	3.4072	4.0928	3.88447	3.98295	3.55587	4.80682	5.18371	3.92235	6.85038	5.0303	4.65152	3.16193	3.19602	2.73864	2.875	3.45265	2.93655	2.99716	3.04924	3.85417
ship2_33	3.85795	3.69034	3.80492	3.69508	3.69318	4.10606	3.91098	4.91098	4.625	3.15909	6.2983	4.5483	4.11269	3.1411	3.18561	2.71307	3.53883	3.49053	3.05587	3.14867	2.69886	4.27367
ship2_28	3.59375	3.57765	3.78125	3.97727	3.5322	4.19129	3.57292	4.33712	4.1089	4.15814	6.46212	4.5483	4.48769	3.99432	3.16667	2.80303	3.2339	3.14867	2.71023	2.58239	2.73201	4.39299
ship2_25	4.67992	4.33712	4.33617	4.57386	4.12216	4.2964	4.27273	4.75284	4.86364	5.25095	6.24053	7.87879	6.45455	7.46496	4.59091	4.60985	3.86364	2.94508	3.20265	3.04356	3.18087	4.74526
ship2_22	8.54167	9.99716	10.0152	8.97633	8.12595	8.06439	8.34943	7.39015	6.70928	7.08712	9.54072	5.77083	4.0947	4.81629	3.85985	3.94602	3.68371	4.08523	4.34186	4.67708	5.25947	6.89299
shp2N_291	9.4536	6.47633	7.46686	7.09849	6.74716	6.13636	6.74432	7.4214	7.62405	6.47822	8.12405	8.83049	9.19602	8.92614	8.05114	7.40436	7.25947	7.6108	8.03504	7.44223	8.17235	9.54545
shp2N_256	7.87121	4.46402	4.40909	4.12121	4.31534	4.37595	4.35322	4.33239	4.05777	4.07197	5.09375	4.44129	4.52178	3.96307	4.59564	4.94034	4.43561	4.08523	5.00947	4.79356	4.91098	6.10417
shp2N_223	16.8617	14.1723	10.8883	10.8267	9.28693	6.14394	9.78693	6.99526	8.67803	8.11648	10.7093	10.6809	12.946	12.0511	11.9555	9.4517	10.7169	10.4801	9.94602	8.3589	11.5653	9.4375
shp2N_194	56.6771	5.51799	4.72064	4.45076	4.66383	4.11553	8.73485	4.03977	6.68939	6.44318	6.57576	6.57008	5.77367	21.5549	7.29735	5.80777	5.54924	12.1146	4.70833	4.53977	7.79545	10.8523
shp2N_169	13.0227	4.47254	5.38258	3.95455	4.16098	5.10701	22.6581	3.93276	5.43466	10.9384	7.36648	6.27083	4.77178	16.6089	5.37216	4.2983	4.01042	5.40341	3.80114	3.92898	4.62311	5.82481
shp2N_148	56.5237	5.25852	34.0871	4.71875	7.80587	4.56534	131.792	4.99337	25.2311	49.9801	8.56724	5.09375	4.84848	86.0994	6.27746	5.68182	3.97633	7.49148	4.90246	3.9214	4.54924	5.44413
shp2N_129	31.893	5.35322	31.822	4.44224	5.21212	4.33523	27.3286	4.04261	16.8258	16.3277	14.6345	4.0947	4.30587	35.5881	7.16572	5.38731	4.29072	10.7027	5.69129	5.02841	5.18087	5.18276
shp2N_112	26.6051	4.52367	143.039	4.64773	10.5502	12.4309	51.7093	12.8182	4.72254	5.04924	104.902	9.73864	4.09186	20.3021	15.9811	42.2926	3.33049	7.88352	9.91099	14.2055	4.44981	5.24432
shp2N_98	64.3182	3.96591	54.6354	3.68371	5.02083	5.07197	70.929	6.31818	41.5464	64.6771	23.6562	4.84754	7.43655	29.446	4.76989	38.5076	4.68939	5.45739	4.83049	10.1534	6.22727	6.69223
shp2N_85	34.536	4.87216	4.52462	3.94318	4.09091	4.11932	17.2443	3.62311	10.4811	41.6155	4.57197	4.92045	4.66193	9.73674	4.41856	3.5483	4.15246	4.64773	4.07197	3.90341	4.01042	5.5322
shp2N_74	16.2841	6.03504	4.63731	5.53883	4.70265	4.14583	5.51515	3.80114	5.46023	12.5161	6.18371	5.1089	5.07765	7.01136	5.73958	4.04735	4.18655	5.73485	3.82008	4.85227	3.64489	5.81629
shp2N_65	16.1506	4.4858	5.23295	4.18182	5.43561	4.86553	6.5786	4.03125	5.40057	7.23201	7.51705	5.42424	4.28314	12.6667	7.18087	5.19318	3.89205	4.60606	3.67898	4.60701	3.9697	4.38731
shp2N_56	24.517	4.59186	10.0909	5.40246	4.88447	6.1108	12.9384	5.5947	7.54072	7.86458	17.8144	8.5303	5.83049	22.0994	8.2983	14.1553	4.07955	5.17519	5.02651	4.18277	4.10795	6.03409
shp2N_49	24.5161	4.33239	18.2216	5.31534	5.28977	8.02936	19.7633	7.37879	7.99716	9.21496	23.5095	8.38826	6.63542	32.5142	5.41004	43.1544	14.8494	6.78977	10.053	9.20833	18.4564	6.19886
shp2N_43	21.2945	5.88542	15.0237	6.83902	4.49053	9.77936	10.8854	7.05871	9.69697	8.77273	14.3911	8.02178	5.01705	18.0701	3.76136	10.607	6.40625	5.15909	8.25568	6.89394	14.5625	8.86174
shp2N_37	5.16193	4.13163	4.61174	4.99811	4.79545	3.9214	3.5767	4.93276	4.46212	4.01231	7.21117	3.63731	4.10322	3.69413	3.58996	3.92708	3.62784	4.55114	4.92898	4.67235	5.0322	5.17992
shp2N_33	6.21117	4.07481	8.42235	4.14489	4.44129	3.60038	5.46496	4.94508	4.45928	5.87784	9.58901	3.73864	4.04072	3.50473	3.81061	4.30682	4.68182	4.86932	4.72822	4.50379	4.63352	5.65625
shp2N_28	4.55114	3.84564	3.95928	3.78693	4.05208	4.1392	4.67992	4.57292	4.29356	5.02462	5.62784	4.12973	3.96402	3.73769	4.1733	4.73295	4.57386	4.44697	5.0142	5.00095	4.82481	4.56913
shp2N_25	10.7973	5.15625	10.5294	4.94697	5.75189	4.48201	34.2869	6.69602	15.2481	21.6458	5.50284	5.39015	4.34848	77.4886	6.62216	5.41477	4.6089	24.9593	6.14394	8.63636	5.40341	5.9858
shp2N_22	18.9044	7.66951	13.7945	6.16856	6.37405	5.33239	18.5123	5.91856	14.4593	13.8153	7.50284	4.95833	5.42614	7.32481	4.8125	5.87121	5.86553	6.02936	7.14773	6.5	6.40625	6.99811
shp2NC_291	7.33144	8.79356	9.12121	8.88636	8.1553	8.91667	8.03788	7.46591	8.72349	8.52462	10.4905	13.072	11.1534	11.767	12.4375	12.5473	13.0133	12.1402	13.5322	11.7936	12.214	14.6477
shp2NC_256	5.41477	4.94886	4.89394	5.65909	5.52841	5.14015	4.79356	4.52462	7.00568	5.22538	5.80303	7.8447	7.68371	6.40909	8.09091	8.62311	8.92803	8.27651	9.51894	8.83523	7.9072	7.81439
shp2NC_223	4.64962	4.74242	5.37879	4.55492	4.73485	4.7803	4.96591	4.27083	5.85417	5.4375	6.22727	8.46023	7.92614	7.65909	9.41099	6.64962	7.25189	7.31629	9.74811	7.49432	6.5322	9.46023
shp2NC_194	27.6042	7.01515	4.84849	3.91288	5.48674	5.41667	10.9072	5.01705	4.81629	6.61742	6.57008	8.95833	8.44508	14.4754	9.95454	7.14583	7.20076	9.46212	7.49621	7.63826	8.08523	14.0549
shp2NC_169	7.33523	5.19129	6.03977	5.10795	4.36742	4.59849	24.2083	5.25189	4.08901	9.54356	6.62311	10.3523	9.66288	15.4413	6.25758	5.55682	6.95265	8.19129	7.56061	7.84659	7.36364	10.1477
shp2NC_148	50.625	8.3428	36.0606	7.0303	10.0284	6.50379	114.451	7.0625	30.142	39.786	8.35606	7.09849	8.24811	110.612	10.6913	7.90341	7.54545	11.6723	7.63258	8.78788	7.70455	11.4034
shp2NC_129	23.6193	6.28788	18.2557	6.60227	4.19697	4.41288	19.7481	5.70833	18.0663	19.0095	8.02083	7.25	7.22159	32.3561	10.2178	9.47917	6.99621	16.0246	6.83901	8.05871	8.10606	9.54546
shp2NC_112	12.0549	4.2822	43.8864	4.09091	5.45455	4.74811	12.9129	4.46401	3.90341	4.56629	25.1856	8	7.48485	13.8788	7.94697	17.6932	8.76136	5.95644	8.36174	11.0871	6.58901	9.93371
shp2NC_98	22.2576	4.66288	8.81818	4.42235	5.05682	4.33523	19.8144	3.79167	13.4886	19.6136	7.36742	8.43182	8.66667	11.839	7.0928	19.6193	7.65151	6.20833	7.81439	9.47538	10.0625	9.55114
shp2NC_85	13.1231	4.97917	3.62879	5.04735	4.27651	3.10417	5.41099	4.57765	4.29924	7.43371	5.64583	7.84849	6.04356	7.68182	7.54545	6.62121	6.60606	7.48295	7.33333	6.97538	7.58523	8.05303
shp2NC_74	13.5492	5.75568	9.48674	4.37689	10.9186	24.286	4.82765	4.7803	5.94697	5.01326	6.75568	7.71591	10.1837	8.39015	8.68371	7.75379	8.67046	7.68561	9.18561	9.53977	7.53788	16.0947
shp2NC_65	22.7481	15.1307	13.2898	9.75568	4.25	8.10038	11.9205	14.5133	24.0398	12.1572	11.1837	8.88826	10.0928	8.92992	7.00189	10.0511	7.96591	7.75379	8.98864	8.53409	9.05114	33.6913
shp2NC_56	15.5739	6.93561	7.00947	4.70455	4.68561	4.60985	8.11553	5.61742	8.57576	6.1572	7.48485	9.29546	7.53599	13.4186	7.30303	12.536	8.09659	6.8125	8.48106	10.0549	7.02083	10.303
shp2NC_49	12.0833	4.42803	7.20644	4.48485	4.43182	4.30303	8.30492	4.1875	5.43561	6.44697	9.12879	8.66288	7.74811	15.7197	6.50189	14.6364	10.0019	8.0625	9.11364	7.79545	10.7254	9.82008
shp2NC_43	10.4072	6.40909	6.48674	5.35038	5.62121	4.57765	6.27083	8.20454	8.45265	7.60227	13.7708	8.9072	7.96023	9.07008	8.20833	7.29356	8.53977	9.3447	7.60417	6.92045	9.42803	11.0114
shp2NC_37	5.03788	4.42803	4.40151	4.82765	4.86364	4.55682	5.89205	6.63636	7.5928	4.32576	7.46401	7.82576	7.69318	6.85038	7.10417	7.0303	7.16667	8.38258	7.7178	6.10606	8.32197	9.98485
shp2NC_33	5.13826	4.24053	4.55492	4.22917	4.67992	5.14962	4.4678	5.71023	5.45076	4.76515	7.63826	7.51894	8.70076	7.86553	8.08333	7.87689	8.44318	7.35038	7.44697	6.16856	7.3428	10.108
shp2NC_28	6.94697	5.2178	4.01894	4.80492	5.08712	4.97349	4.07576	4.81818	4.92803	5.64583	8.68182	9.42992	7.64962	7.29356	8.42992	8.26326	8.36364	7.5947	9.32197	9.73674	7.62121	10.2083
shp2NC_25	12.8352	8.97917	12.1534	8.05682	5.85985	5.19886	21.0322	5.07576	9.05114	8.31061	6.96591	10.4091	9.05114	56.0455	9.0303	8.88826	7.70833	16.7633	7.47917	9.5947	8.70454	11.0966
shp2NC_22	10.4167	7.24242	8.70833	7.31818	6.02841	6.98674	10.0644	6.06439	10.4659	13.1837	9.9072	13.3902	10.6951	8.9375	10.1723	12.322	9.46591	9.0303	10.8087	10.0265	11.7292	10.7898
src_291	5.40625	6.28504	5.45739	4.90436	5.97727	6.13068	8.05682	6.43087	6.59659	6.26136	9.38636	6.31439	5.55871	8.72822	7.04545	6.66667	6.76515	6.97538	6.12595	6.88163	6.17803	9.33049
src_256	3.9536	3.83617	3.07576	2.99242	3.40814	3.43277	4.39962	3.56345	4.65057	3.72822	5.69697	3.10606	3.07292	3.43277	3.2642	2.95455	3.29735	3.18277	3.67992	2.99148	3.18182	5.34564
src_223	6.96307	4.57765	4.56439	4.63352	3.5322	4.29451	7.68561	3.9517	7.43845	7.57008	7.09848	4.9233	5.95739	7.71402	4.30966	5.64962	5.24716	4.52557	3.91667	5.42424	7.01042	5.84091
src_194	84.6335	9.28598	18.5104	6.65341	8.36932	8.90909	32.0521	9.58144	30.5047	39.4337	21.2405	5.15625	5.08333	47.8722	6.09186	9.68561	7.3428	15.0455	5.51136	6.4697	8.9858	6.78883
src_169	26.7178	4.77557	10.7093	5.45455	6.5928	11.0038	39.2045	17.9015	20.3864	23.8125	24.1184	6.50852	5.41951	53.6941	6.52652	8.09754	6.51989	12.9186	4.27936	5.12216	5.00663	6.31061
src_148	89.1364	10.733	44.2292	27.3684	23.8229	49.0843	99.1373	24.3826	32.8627	58.8182	42.3239	19.2652	14.197	126.721	7.71496	48.8191	22.6676	30.5066	9.5947	36.3011	42.5597	41.536
src_129	36.1866	4.23485	19.8693	9.71212	7.2803	10.1136	31.3172	9.26326	19.5568	23.9574	15.875	7.62311	4.26136	45.1089	4.83712	16.054	4.65152	14.2869	6.39205	10.8059	10.4915	18.1648
src_112	12.2112	3.41572	7.49716	4.2178	3.69223	6.21117	15.4148	7.51231	7.88352	10.5038	11.3059	3.96023	3.67992	27.6828	3.84564	8.05208	3.67424	4.9858	3.60795	5.39015	5.76989	7.06439
src_98	57.5417	6.73864	21.1875	8.77557	11.6629	35.339	85.3968	14.4489	111.991	109.354	14.6686	44.7519	15.3381	49.8551	42.4318	21.8958	14.5653	6.70076	4.68561	14.9555	11.8949	12.1714
src_85	63.1544	5.93466	17.0047	6.57197	5.9053	12.3769	28.6629	4.95644	45.5464	42.4403	9.35511	36.893	5.20644	26.5777	25.7547	4.6411	6.20833	3.76042	3.90909	8.91667	8.27936	6.57481
src_74	22.2566	4.02367	9.12879	3.93087	3.96686	4.94602	14.411	4.15152	9.67803	13.8428	12.8731	4.64394	3.76705	28.0104	5.85795	6.96875	4.1572	6.20076	3.65814	4.07481	4.52746	4.36648
src_65	12.9025	3.07576	4.36174	3.80303	4.02746	4.05776	12.6742	4.00852	7.67803	7.21212	8.64867	5.08239	4.43845	12.1752	4.47633	3.91477	3.4839	3.58239	4.2983	3.52367	4.36932	4.74148
src_56	9.39773	3.74337	4.01799	4.11742	3.86742	4.36837	6.5625	5.19602	6.13352	5.81345	8.81534	3.42992	3.65246	7.83144	3.91761	3.99242	2.99621	3.40057	3.72348	3.33902	4.10038	6.01136
src_49	8.82576	3.85985	3.92235	3.80114	4.11837	4.84943	12.1458	5.93182	7.37784	8.61742	10.0625	4.39015	3.84943	10.2841	5.16761	5.3286	3.10227	3.78693	3.98958	4.52651	3.84943	6.0142
src_43	10.2074	9.85417	4.60133	4.3589	4.95549	4.98674	7.28314	13.3693	11.6979	7.12879	13.3542	8.04072	8.76894	8.68845	7.84849	5.16288	7.27841	7.16099	7.08523	6.50568	7.41761	9.7017
src_37	4.80019	7.34848	3.26989	3.36553	3.49527	4.51042	4.94886	6.74432	7.12216	4.11837	8.08996	4.41951	4.38542	4.36553	3.65152	3.40246	4.04545	3.58807	5.25095	4.16193	4.47064	4.94886
src_33	3.7964	3.48769	3.25663	2.5142	2.68182	3.68087	4.71686	4.78409	5.64583	3.56345	6.8911	4.25	3.95549	3.89489	3.15341	3.14867	4.41667	3.46307	3.75852	3.29735	3.99053	5.7358
src_28	4.66667	3.36553	2.83617	4.35038	3.57481	4.77083	4.60227	4.59659	5.73011	4.04924	5.90057	3.55871	3.16477	3.40246	3.49811	3.61553	4.39962	4.03788	4.1572	3.78125	3.39394	4.78788
src_25	6.64015	6.08428	6.84375	8.16477	7.89962	6.91004	9.50379	10.2803	10.7339	10.6222	7.46875	7.77746	8.12311	8.00284	6.98201	9.7036	9.29261	11.9782	10.7481	9.58996	8.49242	12.072
src_22	8.36458	9.45455	6.83807	6.0625	5.70833	4.42992	6.15057	6.91099	8.6572	7.65436	8.02557	10.3021	8.72159	7.70739	6.35985	6.13731	4.56913	7.56439	9.04072	7.03504	7.94223	10.7831
vav2_291	10.5956	9.44981	8.13163	7.45076	7.80777	7.34564	7.85795	6.47254	7.99053	8.77746	8.83617	6.47159	6.60227	7.46212	7.46686	7.55777	7.44792	7.5767	7.11364	6.45455	7.55777	9.56629
vav2_256	4.93845	4.34186	4.14205	3.83617	3.55776	3.1733	4.12216	3.43371	4.4517	4.45549	4.47822	3.07292	2.7036	2.91477	2.78693	2.93277	2.88068	2.92045	2.63636	3.53125	3.51894	5.01515
vav2_223	32.6676	3.22254	6.52557	3.12121	3.60133	4.73011	7.07292	2.73769	6.84943	13.1894	6.01894	2.51894	2.3589	2.71307	2.41383	2.50473	2.51042	2.38826	2.98485	2.5303	3.30777	4.35227
vav2_194	188.916	17.6657	112.728	20.4119	25.2794	57.1477	95.5199	9.30114	61.7263	123.493	12.3059	2.84375	3.2339	71.1903	6.25568	5.11932	5.60133	15.9527	2.98011	6.48201	4.17045	4.62216
vav2_169	53.1136	3.15152	7.18561	3.60417	4.23106	4.61458	30.5256	3.88068	5.30777	13.679	9.60606	2.69223	2.30871	21.6004	2.6108	2.54735	2.62973	3.1733	2.67519	3.87027	3.12405	3.88068
vav2_148	68.017	3.55303	30.5758	3.85417	6.46496	4.5928	117.853	4.80492	18.3977	41.1875	9.24337	3.11269	3.11269	88.7756	3.48201	5.2964	3.41004	4.0322	2.21212	2.86932	4.22917	4.11837
vav2_129	17.6392	3.38826	6.58807	3.33239	3.62595	3.8286	13.7784	3.76799	6.33523	7.81724	4.12216	2.82481	2.55682	36.483	3.04072	5.01136	2.94129	5.95928	3.71117	3.16383	3.52273	3.72443
vav2_112	8.96496	3.08902	3.72727	3.53314	3.2822	3.61553	5.17235	3.89773	3.72538	4.34375	3.99053	2.9536	2.6733	6.22348	2.64583	3.19223	2.66667	2.88068	2.91477	2.2339	2.77652	4.20644
vav2_98	22.5445	3.23864	4.55114	4.11364	4.58333	9.49148	28.017	4.04072	41.8144	36.9631	4.40625	8.98295	3.20928	8.04735	7.00568	3.51989	2.56345	2.5767	2.46686	2.82481	2.30208	4.21686
vav2_85	8.88636	3.24905	3.26989	3.33996	2.95076	3.29072	5.11553	3.81723	9.43655	6.62311	4.68371	5.51705	2.4233	5.37121	4.58807	2.17424	2.19318	2.33617	2.48485	2.38258	2.68182	3.68182
vav2_74	22.1591	3.6875	3.89394	3.14015	3.68087	3.96686	3.5303	3.54261	3.90057	3.48864	5.11837	2.91667	3.09375	4.49526	2.79545	2.35322	2.5483	2.63447	2.49337	2.49905	2.63163	3.87595
vav2_65	4.42519	3.36837	3.19508	3.60322	3.66288	3.84754	3.4214	3.43655	4.27367	3.88352	4.31534	4.04167	3.38163	3.91098	3.74905	4.22064	4.83333	3.7036	4.05492	3.72064	2.74053	5.71401
vav2_56	4.09848	3.49811	3.43087	4.23011	4.10322	3.42614	3.19697	3.55019	4.00284	3.98958	4.20833	3.47443	2.56818	2.46686	2.51515	2.25568	2.82292	2.79545	3.15436	2.72633	2.6553	4.65152
vav2_49	3.34091	3.06439	3.77841	4.09186	3.91572	3.70076	3.19318	3.34091	3.70928	3.49527	4.88826	2.88731	2.50095	2.84186	2.82576	2.27178	2.43561	2.28883	2.7803	2.35322	2.9233	4.50284
vav2_43	5.64205	4.37405	5.45739	5.64299	5.26515	4.09848	3.31155	8.98769	7.93277	5.5786	10.4186	5.0464	5.43655	5.0161	5.59091	3.41098	7.57576	5.27178	6.52936	3.2661	5.26894	8.96023
vav2_37	3.91477	3.13447	3.39489	3.74242	3.57765	3.26136	3.43845	3.54072	3.30777	3.41288	5.7983	4.07197	3.2197	3.39773	3.13352	2.32386	3.44129	2.93939	2.69508	2.33049	2.98485	4.44981
vav2_33	4.08144	3.05303	2.98769	3.38826	3.54735	4.2017	3.62595	3.90814	3.61269	3.82008	5.32008	3.65341	3.4072	2.84754	2.85701	3.3267	3.17803	2.82481	2.91856	2.47443	3.13542	4.01705
vav2_28	3.71307	3.69318	3.42519	3.54451	3.35795	3.62405	3.65814	3.67235	3.14205	3.90246	5.08333	2.93182	2.37879	2.50473	2.46496	3.10133	3.08617	2.69602	3.00284	3.0947	3.14394	3.97538
vav2_25	5.41477	6.38826	4.77746	6.21307	6.51515	6.1392	6.5625	5.44508	5.11174	5.01136	5.22917	4.08902	2.84754	4.6875	3.40057	3.65341	4.53883	4.61648	5.07008	3.90057	4.07386	6.44792
vav2_22	7.24432	7.25852	6.1392	6.16667	6.53598	5.24621	5.52841	6.45455	6.2642	5.62784	6.01042	6.51989	5.37311	5.13352	4.29261	4.39015	3.79356	4.41099	5.35227	3.94034	4.69602	8.04451
yes_291	5.69413	8.76231	6.69886	6.1572	6.89962	5.36837	8.18845	6.42045	5.24527	7.40151	7.01799	7.22159	8.06345	11.3447	7.87689	9.45833	9.81155	7.49905	8.98864	7.99811	7.52557	8.10511
yes_256	4.5322	7.8267	6.46875	5.5161	8.50473	7.17235	5.5161	9.8428	4.08239	2.6553	3.91004	4.91856	4.61553	4.81534	5.8589	4.7642	5.8447	5.49148	4.36553	4.4517	3.67803	5.76231
yes_223	7.17992	6.68087	4.93655	7.15814	12.4205	9.99527	9.68182	6.25568	6.40814	4.29072	6.06913	5.37216	5.73864	11.0833	6.6392	8.67519	9.10038	7.9678	6.64489	5.91004	7.26989	6.375
yes_194	81.2415	8.80682	21.0521	12.4375	15.3267	13.8163	38.0189	8.43277	29.6837	34.0455	18.8854	6.64962	4.71686	66.0663	8.64773	13.215	9.60038	20.8788	8.58239	9.61932	9.30492	8.56723
yes_169	25.6184	5.1714	17.9451	10.8333	11.7045	21.429	41.2528	17.5938	17.1259	16.4886	7.94318	8.3892	4.76705	80.2585	7.19981	15.5777	8.25379	15.911	6.63731	9.82197	6.52462	12.41
yes_148	100.667	8.74621	57.4015	22.196	25.7405	50.6316	131.574	21.9867	43.4744	57.8958	31.803	28.178	15.7973	140.081	11.607	84.0265	38.8456	45.2936	19.2424	65.8466	62.4413	60.0966
yes_129	30.2936	4.20455	20.946	7.0947	7.40436	9.4536	42.1146	6.64678	27.7254	26.4157	12.0701	9.41383	4.38826	55.0568	6.83239	26.7263	9.26515	23.6562	11.8144	22.6667	16.357	16.7017
yes_112	9.3267	3.38068	11.2519	6.25663	4.75663	6.73485	15.4498	6.28883	6.01894	8.34659	9.1714	6.72159	3.7017	50.9801	3.61458	16.2699	9.05303	7.61174	5.50284	7.47159	9.23295	5.25663
yes_98	69.4877	9.6108	27.9119	15.6477	14.0123	36.4972	88.0066	9.40436	70.5076	67.0871	8.35038	77.3333	22.2017	79.7784	69.9498	42.1127	26.8485	16.6979	9.4678	18.9583	17.5	12.3286
yes_85	52.3125	5.9214	16.3314	6.32481	8.80208	17.7415	53.5473	5.08996	82.5682	74.8703	7.59186	48.2434	5.86364	24.6496	19.5426	8.80019	10.2822	9.26515	5.03977	12.9195	8.9214	7.27178
yes_74	15.6042	4.30492	7.26515	4.1089	4.04924	4.35038	18.7822	3.51326	9.77557	9.23201	8.75947	4.65246	3.32955	39.2661	8.22633	13.642	5.33428	12.2538	4.54261	5.96591	4.26515	4.76989
yes_65	8.37121	3.96023	4.42803	4.26231	3.9858	3.21307	13.8797	4.00284	5.42708	5.28977	5.26799	6.49337	4.43845	20.8352	7.55587	6.38068	8.08617	4.61458	6.77746	7.33523	6.07955	7.24905
yes_56	5.01326	4.33049	3.88352	3.26989	3.19318	3.19413	5.41288	3.48674	4.44792	4.32102	5.52083	5.37027	4.06913	18.5616	5.86364	6.83239	6.17045	4.62879	5.9072	6.25474	5.17424	6.61837
yes_49	5.73106	3.59186	3.8911	3.4053	3.15246	3.06061	7.28409	3.47917	4.08239	5.2339	6.08996	5.8286	4.0161	14.9119	10.1847	10.0483	5.96307	4.6089	6.78504	6.59186	5.28788	7.31534
yes_43	8.13542	9.13352	4.08144	4.21212	4.14394	2.80966	4.08617	5.9233	5.49053	4.14962	8.45739	11.0587	9.97633	13.4062	15.7273	9.29356	13.9508	10.1089	11.0436	7.89678	8.02273	14.0739
yes_37	7.53125	5.82292	3.05966	3.48201	3.4678	4.36648	5.27367	3.16856	4.96591	3.63163	5.89489	5.26042	4.99053	5.1572	7.20644	4.60795	6.53409	4.31439	5.87405	4.42424	4.61458	6.17519
yes_33	5.06345	3.82386	4.13068	2.87595	3.23106	4.90814	3.69034	3.08617	3.91383	3.34375	5.88542	6.48201	4.65909	4.89015	4.63352	4.77652	5.56913	4.85701	4.31818	3.39299	4.43939	6.81345
yes_28	3.61742	3.5322	4.36742	3.44602	3.66856	2.85227	3.1733	2.84186	3.14489	2.77083	5.59375	6.80587	5.01326	5.58523	5.14394	5.37973	4.42898	4.49527	5.37121	4.36932	4.7036	4.61364
yes_25	5.69697	7.85417	5.41856	7.71686	6.54735	5.39299	5.49716	5.78883	4.89867	7.05682	7.83523	14.6032	8.82197	15.8485	11.4328	13.7557	12.6316	16.5909	11.2036	10.7027	8.98295	14.9347
yes_22	10.1525	11.8778	8.32576	13.446	12.2803	7.08428	7.22538	7.78599	8.60417	8.85701	9.75379	10.7102	6.62121	6.92614	5.40246	5.53504	4.69981	9.36553	9.56439	5.85227	6.39678	10.9915
