# Supplementary material for: Characterizing Tyrosine Phosphorylation Signaling in Lung Cancer Using SH2 Profiling
Source: PLoS One. 2010 Oct 19;5(10):e13470. doi: 10.1371/journal.pone.0013470 (PMC2957407; doi:10.1371/journal.pone.0013470)
Supplement: Table S3 — List of probes used in this study. 96 far-Western probes consist of 94 GST-SH2 domains, a GST-PTB domain (ShcA), and GST alone (negative control). Probe name, protein name, Entrez GeneID, source organism, SH2 insert amino acid region, and structure of construct are shown. (0.02 MB XLS) [file pone.0013470.s004.xls]

## Sheet: Sheet1
No.	Probe name	Protein names	GeneID (human)	Source organism	SH2 AA position	Construct
1	Abl	Abl	25	human	120-225	GST-SH2
2	Abl(R174K)	Abl	11350	mouse	139-239	GST-SH2(mutant)
3	Aps	Aps	10603	human	409-524	GST-SH2
4	Arg	Arg	27	human	129-236	GST-SH2
5	Bks	Bks/Stap2	55620	human	141-266	GST-SH2
6	Blk	Blk	640	human	117-227	GST-SH2
7	Bmx	Bmx	660	human	286-400	GST-SH2
8	Brdg1	Brdg1/STAP1	26228	human	167-283	GST-SH2
9	Brk	Brk/Ptk6	5753	human	66-180	GST-SH2
10	Btk	Btk/Atk/Agm2	695	human	271-385	GST-SH2
11	CblA	CblA	867	human	1-357	GST-SH2 (TKB)
12	CblB	CblB	868	human	42-359	GST-SH2 (TKB)
13	CblC	CblC	23624	human	1-355	GST-SH2 (TKB)
14	Chimerin1	Chimerin/Chn1	1123	human	44-147	GST-SH2
15	Cis1	Cis1/Cish	1154	human	69-185	GST-SH2
16	Crk	Crk	1398	human	1-124	GST-SH2
17	CrkL	CrkL	1399	human	9-132	GST-SH2
18	Csk	Csk	1445	human	74-177	GST-SH2
19	Cten	Cten/Tns4	84951	human	44-566	GST-SH2
20	Dapp1	Dapp1	27071	human	23-141	GST-SH2
21	Eat2	Eat2/SH2D1B	117157	human	1-132	GST-SH2
22	Emt	Emt/Itk	3702	human	223-346	GST-SH2
23	Fer	Fer	2241	human	45-558	GST-SH2
24	Fes	Fes/Fps	2242	human	454-555	GST-SH2
25	Fgr	Fgr/Src2	2268	human	137-245	GST-SH2
26	Frk	Frk	2444	human	108-213	GST-SH2
27	FynA	FynA/Fyn	2534	human	142-251	GST-SH2
28	FynB	FynB/FynT	2534	human	142-247	GST-SH2
29	Gap(SH23)	RasGap/RASA1	5921	human	171-449	GST-SH2-SH3-SH2
30	Grap	Grap	10750	human	50-163	GST-SH2
31	Grap2	Grap2/Gads	9402	human	52-159	GST-SH2
32	Grb10	Grb10	2887	human	355-550	GST-PIR-SH2
33	Grb14	Grb14	2888	human	341-604	GST-PIR-SH2
34	Grb2	Grb2/Ash	2885	human	58-159	GST-SH2
35	Grb2(SH23)	Grb2/Ash	2885	human	58-159	GST-SH3-SH2-SH3
36	Grb7	Grb7	2886	human	334-532	GST-PIR-SH2
37	Hck	Hck	3055	human	134-254	GST-SH2
38	HSh2	Hsh2/HSH2D/ALX	84941	human	24-134	GST-SH2
39	Lck	Lck	3932	human	127-229	GST-SH2
40	Lnk	Lnk	16923 (10019)	mouse	327-446	GST-SH2
41	Lyn	Lyn	4067	human	119-234	GST-SH2
42	Matk	Matk/Lsk	4145	human	109-221	GST-SH2
43	Mist	Mist/Clnk	27278 (116449)	mouse	299-436	GST-SH2
44	Nap4	Nap4/Socs7	30837	human	395-514	GST-SH2
45	Nck	Nck1	4690	human	275-377	GST-SH2
46	Nck2	Nck2	8440	human	273-379	GST-SH2
47	Nsp2	Nsp2/Bcar3/SH2D3B	8412	human	144-260	GST-SH2
48	Nsp3	Nsp3/SH2D3C	10044	human	55-173	GST-SH2
49	p55g(NC)	p55g/PIK3R3	8503	human	56-461	GST-SH2-SH2
50	p85a(NC)	p85a/PIK3R1/PI3K	5295	human	42-452	GST-SH2-SH2
51	p85b(NC)	p85b/PIK3R2	282308 (5296)	bovine	311-718	GST-SH2-SH2
52	Plcg1(NC)	Plcg1	5335	human	549-765	GST-SH2-SH2
53	Plcg2(NC)	Plcg2	5336	human	524-749	GST-SH2-SH2
54	Ptk70	Ptk70/Srms	20811 (6725)	mouse	123-236	GST-SH2
55	Rin1	Rin1	9610	human	61-116	GST-SH2
56	Rin2	Rin2	54453	human	94-193	GST-SH2
57	Rin3	Rin3	79890	human	18-120	GST-SH2
58	Sap	Sap/SH2D1A/Dshp	4068	human	4-128	GST-SH2
59	Sck	Sck/Shc2/ShcB	216148 (25759)	mouse	469-541	GST-SH2
60	SH2A	Sh2A/SH2D4A	63898	human	338-446	GST-SH2
61	SH2-B	Sh2-B/SH2B	25970	human	515-639	GST-SH2
62	Sh3bp2	SH3BP2	6452	human	14-138	GST-SH2
63	Shb	Shb	6461	human	400-509	GST-SH2
64	ShcA	ShcA/Shc1	20416 (6464)	mouse	370-469	GST-SH2
65	ShcA(ptb)	ShcA/Shc1	20416 (6464)	mouse	370-469	GST-PTB
66	ShcC	ShcC/Shc3	53358	human	492-594	GST-SH2
67	ShcD	ShcD/Shc4/RaLP	399694	human	515-630	GST-SH2
68	Shd	Shd	56961	human	230-340	GST-SH2
69	SHE	SHE	126669	human	376-495	GST-SH2
70	SHF	SHF/LOC90525	90525	human	129-233	GST-SH2
71	Ship1	Ship1/Inpp5d	3635	human	1-112	GST-SH2
72	Ship2	Ship2/Inppl1	3636	human	20-123	GST-SH2
73	SHP-1(NC)	Shp1/PTP1C/PTPN6	5777	human	1-216	GST-SH2-SH2
74	SHP-2(N)	Shp2/PTP1D/PTPN11	19247 (5781)	mouse	1-101	GST-SH2
75	SHP-2(NC)	Shp2/PTP1D/PTPN11	19247 (5781)	mouse	2-216	GST-SH2-SH2
76	Slap	Slap/SLA	6503	human	76-183	GST-SH2
77	Slnk	Slnk/Loc71130	71130 (284948)	mouse	77-202	GST-SH2
78	Slp76	Slp76/LCP2	3937	human	417-533	GST-SH2
79	Socs1	Socs1	8651	human	75-176	GST-SH2
80	Src	Src	6714	human	142-252	GST-SH2
81	Stat1	Stat1	6772	human	528-711	GST-SH2
82	Stat5A	Stat5A	6776	human	14-129	GST-SH2
83	Supt6h	Supt6h	6830	human	1324-1440	GST-SH2
84	Syk(NC)	Syk	20963 (6850)	mouse	1-270	GST-SH2-SH2
85	Tec	Tec	7006	human	176-351	GST-SH2
86	Tem6	Tem6/Tns3/Tens1	64759	human	1170-1241	GST-SH2
87	Tenc1	Tenc1	23371	human	1077-1271	GST-SH2
88	Tensin	Tensin/Tns1	7145	human	1451-1588	GST-SH2
89	Txk	Txk	22165 (7294)	mouse	138-258	GST-SH2
90	Vav1	Vav1	7409	human	666-777	GST-SH2
91	Vav2	Vav2	7410	human	655-764	GST-SH2
92	Vav3	Vav3	10451	human	672-772	GST-SH2
93	Vrap	Vrap/SH2D2A	9047	human	93-192	GST-SH2
94	Yes	Yes	7525	human	152-261	GST-SH2
95	Zap70(NC)	Zap70	7535	human	1-263	GST-SH2-SH2
96	GST	-	-	-	-	GST
